# Supplementary material for: Land degradation is associated with larger crop yield gaps across global croplands
Source: Nat Food. 2026 Jul 22;7(7):678–87. doi: 10.1038/s43016-026-01382-5 (PMC13391347; doi:10.1038/s43016-026-01382-5)
Supplement: Supplementary file 3 — Multiple-sheet Excel file. Statistical source data for supplementary figures and Supplementary Table 1. The workbook includes model estimates, standard errors, 95% confidence intervals, exact P values and sample sizes. [file 43016_2026_1382_MOESM3_ESM.xlsx]

## Sheet: README
Workbook Notes
Field	Description
Workbook	Source data for regression coefficient plots
Related figures/tables	Supplementary Figs. 2, 3, 4, 5, 6 and Supplementary Table 1
Unit of estimates	Regression coefficients interpreted as elasticities: percentage change in outcome associated with a 1% change in the land-degradation indicator
Confidence intervals	95% confidence intervals
P-values	Two-sided Wald-test P-values
Column Definitions
Column	Description
figure	Manuscript figure or supplementary figure/table
row_type	Whether the row reports an individual land-degradation coefficient or the summed overall land-degradation estimate
model	Model/specification label used in the figure or table
outcome	Outcome variable for the model
term_label	Clean label for the land-degradation indicator or overall land degradation
estimate	Coefficient estimate
standard_error	Standard error of the estimate
statistic	Wald z-statistic, computed as estimate divided by standard error
conf_low_95	Lower bound of the 95% confidence interval
conf_high_95	Upper bound of the 95% confidence interval
n	Number of observations used in the model
adjusted_r2	Adjusted R-squared
p_value_numeric	Numeric two-sided Wald-test P-value

## Sheet: SuppFig2_Conley
figure	panel	row_type	model	model_description	term_label	estimate	standard_error	statistic	conf_low_95	conf_high_95	n	adjusted_r2	p_value_numeric
Supplementary Fig. 2	A	overall_land_degradation_sum	mf_noControls_total	(M) With no controls	Overall land degradation	-0.116507	0.0278376	-4.18523	-0.171069	-0.0619452	409487	0.100052	2.84875e-05
Supplementary Fig. 2	A	overall_land_degradation_sum	mf_naturalControls_total	(M) With natural controls	Overall land degradation	-0.0450958	0.0315947	-1.42732	-0.107021	0.0168298	409469	0.213919	0.153487
Supplementary Fig. 2	A	overall_land_degradation_sum	mf_naturalControls_adaptControls_total	(M) With natural and management controls	Overall land degradation	0.0995713	0.0317339	3.1377	0.0373729	0.16177	406899	0.277686	0.0017028
Supplementary Fig. 2	A	overall_land_degradation_sum	mf_naturalControls_adaptControls_socioeconControls_total	(M) With natural, management, and socio-economic-institutional controls	Overall land degradation	0.175164	0.032015	5.47132	0.112415	0.237913	405084	0.331075	4.46703e-08
Supplementary Fig. 2	A	overall_land_degradation_sum	mf_addLongLat_total	(M) With longitude and latitude controls	Overall land degradation	0.148555	0.0311385	4.7708	0.0875241	0.209587	405084	0.344611	1.83492e-06
Supplementary Fig. 2	A	overall_land_degradation_sum	mf_addCropType_total	(M) With crop type controls	Overall land degradation	0.173889	0.0314261	5.53328	0.112294	0.235484	393121	0.357115	3.14288e-08
Supplementary Fig. 2	A	overall_land_degradation_sum	mf_rmSoilGrid_total	(M) Without soil continuous variables as controls	Overall land degradation	0.156987	0.0319056	4.92037	0.0944524	0.219522	405084	0.319371	8.63793e-07
Supplementary Fig. 2	A	overall_land_degradation_sum	mf_winsor_total	(M) With winsorizing data to 2.5th and 97.5th quantiles	Overall land degradation	0.118112	0.0296597	3.98223	0.0599789	0.176245	405084	0.305034	6.82706e-05
Supplementary Fig. 2	A	overall_land_degradation_sum	mf_addQuadraticLDs_avg_slope_total	(M) With quadratic terms of land degradation variables	Overall land degradation	0.143918	0.0432214	3.32978	0.0592037	0.228631	405084		0.000869153
Supplementary Fig. 2	A	overall_land_degradation_sum	mf_addInteractionLDs_avg_slope_total	(M) With interaction terms among land degradation variables	Overall land degradation	0.16697	0.0351967	4.74392	0.0979849	0.235956	405084		2.09618e-06
Supplementary Fig. 2	A	overall_land_degradation_sum	mf_addInteractionLDs_addInteractionLDsAdapt_avg_slope_total	(M) With interaction terms among land degradation variables, and interaction terms between land degradation variables and management variables	Overall land degradation	0.12122	0.0361643	3.35194	0.0503384	0.192102	405084		0.000802481
Supplementary Fig. 2	B	individual_land_degradation_coefficient	1	1	Soil erosion debt	-0.126408	0.019385	-6.52092	-0.164403	-0.0884136	409487	0.100052	6.98762e-11
Supplementary Fig. 2	B	individual_land_degradation_coefficient	1	1	Soil compaction debt	-0.131152	0.0101062	-12.9774	-0.15096	-0.111344	409487	0.100052	1.64321e-38
Supplementary Fig. 2	B	individual_land_degradation_coefficient	1	1	Soil organic carbon debt	0.0731353	0.0107527	6.80156	0.05206	0.0942106	409487	0.100052	1.0349e-11
Supplementary Fig. 2	B	individual_land_degradation_coefficient	1	1	Soil water debt	0.0211446	0.0130789	1.6167	-0.00449005	0.0467793	409487	0.100052	0.105944
Supplementary Fig. 2	B	individual_land_degradation_coefficient	1	1	Tree cover debt	0.0467737	0.0191239	2.44582	0.00929078	0.0842566	409487	0.100052	0.0144523
Supplementary Fig. 2	B	individual_land_degradation_coefficient	2	2	Soil erosion debt	-0.0582542	0.0207163	-2.81199	-0.0988583	-0.0176502	409469	0.213919	0.00492354
Supplementary Fig. 2	B	individual_land_degradation_coefficient	2	2	Soil compaction debt	-0.0967778	0.00980714	-9.8681	-0.116	-0.0775558	409469	0.213919	5.72411e-23
Supplementary Fig. 2	B	individual_land_degradation_coefficient	2	2	Soil organic carbon debt	0.0293484	0.0115506	2.54085	0.00670917	0.0519875	409469	0.213919	0.0110583
Supplementary Fig. 2	B	individual_land_degradation_coefficient	2	2	Soil water debt	0.0246663	0.0117934	2.09153	0.00155122	0.0477813	409469	0.213919	0.0364803
Supplementary Fig. 2	B	individual_land_degradation_coefficient	2	2	Tree cover debt	0.0559216	0.0169957	3.29033	0.02261	0.0892332	409469	0.213919	0.00100068
Supplementary Fig. 2	B	individual_land_degradation_coefficient	3	3	Soil erosion debt	0.0513487	0.0226771	2.26434	0.00690157	0.0957959	406899	0.277686	0.0235532
Supplementary Fig. 2	B	individual_land_degradation_coefficient	3	3	Soil compaction debt	-0.0213343	0.011507	-1.85403	-0.0438881	0.00121946	406899	0.277686	0.0637356
Supplementary Fig. 2	B	individual_land_degradation_coefficient	3	3	Soil organic carbon debt	0.00100144	0.0109191	0.0917143	-0.0204	0.0224028	406899	0.277686	0.926925
Supplementary Fig. 2	B	individual_land_degradation_coefficient	3	3	Soil water debt	0.0324454	0.0112649	2.88023	0.0103663	0.0545245	406899	0.277686	0.0039738
Supplementary Fig. 2	B	individual_land_degradation_coefficient	3	3	Tree cover debt	0.03611	0.0169934	2.12494	0.00280285	0.0694172	406899	0.277686	0.0335919
Supplementary Fig. 2	B	individual_land_degradation_coefficient	4	4	Soil erosion debt	0.0443456	0.0219098	2.02401	0.00140237	0.0872889	405084	0.331075	0.0429695
Supplementary Fig. 2	B	individual_land_degradation_coefficient	4	4	Soil compaction debt	0.0570496	0.0125349	4.55127	0.0324812	0.0816179	405084	0.331075	5.33225e-06
Supplementary Fig. 2	B	individual_land_degradation_coefficient	4	4	Soil organic carbon debt	0.00727566	0.010707	0.679522	-0.0137101	0.0282614	405084	0.331075	0.496807
Supplementary Fig. 2	B	individual_land_degradation_coefficient	4	4	Soil water debt	0.0329772	0.0104778	3.14734	0.0124407	0.0535137	405084	0.331075	0.00164762
Supplementary Fig. 2	B	individual_land_degradation_coefficient	4	4	Tree cover debt	0.0335159	0.0158642	2.11268	0.0024221	0.0646098	405084	0.331075	0.0346284
Supplementary Fig. 2	B	individual_land_degradation_coefficient	5	5	Soil erosion debt	0.0410702	0.0213193	1.92643	-0.000715638	0.0828561	405084	0.344611	0.0540504
Supplementary Fig. 2	B	individual_land_degradation_coefficient	5	5	Soil compaction debt	0.0323104	0.0131147	2.46368	0.0066056	0.0580152	405084	0.344611	0.0137519
Supplementary Fig. 2	B	individual_land_degradation_coefficient	5	5	Soil organic carbon debt	0.0179385	0.0105083	1.70708	-0.0026578	0.0385348	405084	0.344611	0.0878078
Supplementary Fig. 2	B	individual_land_degradation_coefficient	5	5	Soil water debt	0.0331095	0.0101333	3.26738	0.0132481	0.0529708	405084	0.344611	0.00108547
Supplementary Fig. 2	B	individual_land_degradation_coefficient	5	5	Tree cover debt	0.0241269	0.0163667	1.47415	-0.00795179	0.0562055	405084	0.344611	0.140442
Supplementary Fig. 2	B	individual_land_degradation_coefficient	6	6	Soil erosion debt	0.0413544	0.0210441	1.96513	0.000107964	0.0826009	393121	0.357115	0.0493992
Supplementary Fig. 2	B	individual_land_degradation_coefficient	6	6	Soil compaction debt	0.0613668	0.0126982	4.83271	0.0364783	0.0862553	393121	0.357115	1.34684e-06
Supplementary Fig. 2	B	individual_land_degradation_coefficient	6	6	Soil organic carbon debt	0.00587011	0.0100854	0.582039	-0.0138973	0.0256376	393121	0.357115	0.560541
Supplementary Fig. 2	B	individual_land_degradation_coefficient	6	6	Soil water debt	0.027165	0.0101491	2.67659	0.00727272	0.0470572	393121	0.357115	0.00743763
Supplementary Fig. 2	B	individual_land_degradation_coefficient	6	6	Tree cover debt	0.0381331	0.0154622	2.46621	0.00782718	0.068439	393121	0.357115	0.013655
Supplementary Fig. 2	B	individual_land_degradation_coefficient	7	7	Soil erosion debt	0.0358159	0.0226922	1.57833	-0.00866094	0.0802927	405084	0.319371	0.11449
Supplementary Fig. 2	B	individual_land_degradation_coefficient	7	7	Soil compaction debt	0.0460626	0.0121852	3.78021	0.0221796	0.0699457	405084	0.319371	0.000156698
Supplementary Fig. 2	B	individual_land_degradation_coefficient	7	7	Soil organic carbon debt	0.00594016	0.0108026	0.54988	-0.015233	0.0271134	405084	0.319371	0.582402
Supplementary Fig. 2	B	individual_land_degradation_coefficient	7	7	Soil water debt	0.0321344	0.0107769	2.98178	0.0110116	0.0532571	405084	0.319371	0.00286577
Supplementary Fig. 2	B	individual_land_degradation_coefficient	7	7	Tree cover debt	0.0370343	0.0162252	2.28252	0.00523297	0.0688357	405084	0.319371	0.0224586
Supplementary Fig. 2	B	individual_land_degradation_coefficient	8	8	Soil erosion debt	0.0368577	0.0200557	1.83776	-0.00245156	0.0761669	405084	0.305034	0.0660974
Supplementary Fig. 2	B	individual_land_degradation_coefficient	8	8	Soil compaction debt	0.0422311	0.0134295	3.14466	0.0159093	0.068553	405084	0.305034	0.00166282
Supplementary Fig. 2	B	individual_land_degradation_coefficient	8	8	Soil organic carbon debt	0.00496703	0.00641057	0.774819	-0.00759769	0.0175317	405084	0.305034	0.438447
Supplementary Fig. 2	B	individual_land_degradation_coefficient	8	8	Soil water debt	0.0149194	0.00637326	2.34093	0.00242778	0.027411	405084	0.305034	0.0192357
Supplementary Fig. 2	B	individual_land_degradation_coefficient	8	8	Tree cover debt	0.0191368	0.0154195	1.24108	-0.0110853	0.049359	405084	0.305034	0.214575
Supplementary Fig. 2	B	individual_land_degradation_coefficient	9	9	Soil compaction debt	0.0498905	0.0129463	3.85366	0.0245158	0.0752652	405084		0.000116366
Supplementary Fig. 2	B	individual_land_degradation_coefficient	9	9	Soil erosion debt	0.0563205	0.0310572	1.81344	-0.00455167	0.117193	405084		0.0697636
Supplementary Fig. 2	B	individual_land_degradation_coefficient	9	9	Soil organic carbon debt	-0.00524472	0.0158872	-0.330122	-0.0363836	0.0258942	405084		0.741308
Supplementary Fig. 2	B	individual_land_degradation_coefficient	9	9	Soil water debt	0.0322739	0.011491	2.80863	0.00975163	0.0547963	405084		0.00497523
Supplementary Fig. 2	B	individual_land_degradation_coefficient	9	9	Tree cover debt	0.0106773	0.0187479	0.56952	-0.0260685	0.0474231	405084		0.569003
Supplementary Fig. 2	B	individual_land_degradation_coefficient	10	10	Soil compaction debt	0.0540418	0.0126246	4.28067	0.0292976	0.078786	405084		1.86329e-05
Supplementary Fig. 2	B	individual_land_degradation_coefficient	10	10	Soil erosion debt	0.0412672	0.0241628	1.70788	-0.00609197	0.0886263	405084		0.0876589
Supplementary Fig. 2	B	individual_land_degradation_coefficient	10	10	Soil organic carbon debt	0.0057646	0.0105398	0.546938	-0.0148933	0.0264225	405084		0.584421
Supplementary Fig. 2	B	individual_land_degradation_coefficient	10	10	Soil water debt	0.0340455	0.0100749	3.37926	0.0142988	0.0537922	405084		0.000726822
Supplementary Fig. 2	B	individual_land_degradation_coefficient	10	10	Tree cover debt	0.0318514	0.0168225	1.89338	-0.00112064	0.0648234	405084		0.0583068
Supplementary Fig. 2	B	individual_land_degradation_coefficient	11	11	Soil compaction debt	0.0473518	0.0131716	3.59499	0.0215355	0.0731682	405084		0.0003244
Supplementary Fig. 2	B	individual_land_degradation_coefficient	11	11	Soil erosion debt	0.00289774	0.025548	0.113423	-0.0471764	0.0529719	405084		0.909695
Supplementary Fig. 2	B	individual_land_degradation_coefficient	11	11	Soil organic carbon debt	0.00422291	0.0108254	0.390092	-0.0169949	0.0254407	405084		0.696469
Supplementary Fig. 2	B	individual_land_degradation_coefficient	11	11	Soil water debt	0.0392585	0.00961927	4.08123	0.0204047	0.0581123	405084		4.47976e-05
Supplementary Fig. 2	B	individual_land_degradation_coefficient	11	11	Tree cover debt	0.0274894	0.0164907	1.66697	-0.00483228	0.0598112	405084		0.0955206

## Sheet: SuppFig3_Robust
figure	panel	row_type	model	outcome	term_label	estimate	standard_error	statistic	conf_low_95	conf_high_95	n	adjusted_r2	p_value_numeric
Supplementary Fig. 3	A	overall_land_degradation_sum	mf_naturalControls_adaptControls_socioeconControls_total	Yield gap	Overall land degradation	0.175164	0.0034193	51.228	0.168462	0.181866	405084	0.331075	0
Supplementary Fig. 3	A	overall_land_degradation_sum	mf_addFieldSize_total	Yield gap	Overall land degradation	0.188286	0.00360784	52.1879	0.181214	0.195357	368423	0.347806	0
Supplementary Fig. 3	A	overall_land_degradation_sum	mf_addSoilDepth_total	Yield gap	Overall land degradation	0.174624	0.00341908	51.0734	0.167923	0.181325	405083	0.331305	0
Supplementary Fig. 3	A	overall_land_degradation_sum	mf_addSoilN_total	Yield gap	Overall land degradation	0.17726	0.00342596	51.7402	0.170545	0.183975	405084	0.331224	0
Supplementary Fig. 3	A	overall_land_degradation_sum	mf_addWTD_total	Yield gap	Overall land degradation	0.171944	0.00342088	50.2632	0.165239	0.178649	405084	0.331802	0
Supplementary Fig. 3	A	overall_land_degradation_sum	mf_addRoadDensity_total	Yield gap	Overall land degradation	0.17722	0.00341912	51.8321	0.170519	0.183922	405079	0.331747	0
Supplementary Fig. 3	A	overall_land_degradation_sum	mf_addTravelCities_total	Yield gap	Overall land degradation	0.17531	0.00342143	51.2389	0.168604	0.182016	405084	0.331076	0
Supplementary Fig. 3	A	overall_land_degradation_sum	mf_rmMachine_total	Yield gap	Overall land degradation	0.180069	0.00340988	52.808	0.173385	0.186752	405084	0.330538	0
Supplementary Fig. 3	A	overall_land_degradation_sum	mf_addAgriExpend_total	Yield gap	Overall land degradation	0.181928	0.00347005	52.4282	0.175127	0.18873	394475	0.334881	0
Supplementary Fig. 3	A	overall_land_degradation_sum	mf_addEconFree_total	Yield gap	Overall land degradation	0.179986	0.00345127	52.1509	0.173222	0.186751	398971	0.337666	0
Supplementary Fig. 3	B	individual_land_degradation_coefficient	4	Yield gap	Soil erosion debt	0.0443456	0.0021461	20.6633	0.0401393	0.048552	405084	0.331075	7.40639e-95
Supplementary Fig. 3	B	individual_land_degradation_coefficient	4	Yield gap	Soil compaction debt	0.0570496	0.00116018	49.1732	0.0547756	0.0593235	405084	0.331075	0
Supplementary Fig. 3	B	individual_land_degradation_coefficient	4	Yield gap	Soil organic carbon debt	0.00727566	0.00141965	5.12497	0.00449315	0.0100582	405084	0.331075	2.97583e-07
Supplementary Fig. 3	B	individual_land_degradation_coefficient	4	Yield gap	Soil water debt	0.0329772	0.00128565	25.6503	0.0304573	0.0354971	405084	0.331075	4.19848e-145
Supplementary Fig. 3	B	individual_land_degradation_coefficient	4	Yield gap	Tree cover debt	0.0335159	0.00179811	18.6396	0.0299916	0.0370402	405084	0.331075	1.53445e-77
Supplementary Fig. 3	B	individual_land_degradation_coefficient	14	Yield gap	Soil erosion debt	0.0352654	0.00229016	15.3987	0.0307767	0.0397541	368423	0.347806	1.67061e-53
Supplementary Fig. 3	B	individual_land_degradation_coefficient	14	Yield gap	Soil compaction debt	0.0740259	0.00124033	59.6822	0.0715949	0.076457	368423	0.347806	0
Supplementary Fig. 3	B	individual_land_degradation_coefficient	14	Yield gap	Soil organic carbon debt	0.00742063	0.00147959	5.01532	0.00452063	0.0103206	368423	0.347806	5.29451e-07
Supplementary Fig. 3	B	individual_land_degradation_coefficient	14	Yield gap	Soil water debt	0.0331484	0.00135397	24.4823	0.0304946	0.0358021	368423	0.347806	2.27959e-132
Supplementary Fig. 3	B	individual_land_degradation_coefficient	14	Yield gap	Tree cover debt	0.0384251	0.00190128	20.2101	0.0346986	0.0421517	368423	0.347806	7.97983e-91
Supplementary Fig. 3	B	individual_land_degradation_coefficient	15	Yield gap	Soil erosion debt	0.0424211	0.0021519	19.7133	0.0382033	0.0466388	405083	0.331305	1.65691e-86
Supplementary Fig. 3	B	individual_land_degradation_coefficient	15	Yield gap	Soil compaction debt	0.0565802	0.00116067	48.748	0.0543053	0.0588551	405083	0.331305	0
Supplementary Fig. 3	B	individual_land_degradation_coefficient	15	Yield gap	Soil organic carbon debt	0.00697194	0.00141966	4.91099	0.0041894	0.00975448	405083	0.331305	9.06197e-07
Supplementary Fig. 3	B	individual_land_degradation_coefficient	15	Yield gap	Soil water debt	0.0329002	0.00128546	25.5941	0.0303807	0.0354197	405083	0.331305	1.77294e-144
Supplementary Fig. 3	B	individual_land_degradation_coefficient	15	Yield gap	Tree cover debt	0.0357506	0.00180769	19.7769	0.0322075	0.0392936	405083	0.331305	4.70958e-87
Supplementary Fig. 3	B	individual_land_degradation_coefficient	16	Yield gap	Soil erosion debt	0.0450525	0.00214714	20.9825	0.0408441	0.0492609	405084	0.331224	9.46853e-98
Supplementary Fig. 3	B	individual_land_degradation_coefficient	16	Yield gap	Soil compaction debt	0.0571054	0.00116006	49.2261	0.0548317	0.0593791	405084	0.331224	0
Supplementary Fig. 3	B	individual_land_degradation_coefficient	16	Yield gap	Soil organic carbon debt	0.00857272	0.00142598	6.01182	0.0057778	0.0113676	405084	0.331224	1.83453e-09
Supplementary Fig. 3	B	individual_land_degradation_coefficient	16	Yield gap	Soil water debt	0.0329824	0.0012855	25.6572	0.0304628	0.035502	405084	0.331224	3.5159e-145
Supplementary Fig. 3	B	individual_land_degradation_coefficient	16	Yield gap	Tree cover debt	0.0335471	0.00179791	18.659	0.0300232	0.037071	405084	0.331224	1.06764e-77
Supplementary Fig. 3	B	individual_land_degradation_coefficient	17	Yield gap	Soil erosion debt	0.0431608	0.00214568	20.1152	0.0389553	0.0473664	405084	0.331802	5.42743e-90
Supplementary Fig. 3	B	individual_land_degradation_coefficient	17	Yield gap	Soil compaction debt	0.0582736	0.00116101	50.1922	0.0559981	0.0605492	405084	0.331802	0
Supplementary Fig. 3	B	individual_land_degradation_coefficient	17	Yield gap	Soil organic carbon debt	0.00641313	0.00141947	4.51797	0.00363097	0.0091953	405084	0.331802	6.24352e-06
Supplementary Fig. 3	B	individual_land_degradation_coefficient	17	Yield gap	Soil water debt	0.0316563	0.00128649	24.6068	0.0291347	0.0341778	405084	0.331802	1.06916e-133
Supplementary Fig. 3	B	individual_land_degradation_coefficient	17	Yield gap	Tree cover debt	0.0324404	0.00179786	18.0439	0.0289166	0.0359642	405084	0.331802	8.80891e-73
Supplementary Fig. 3	B	individual_land_degradation_coefficient	18	Yield gap	Soil erosion debt	0.0424394	0.00214713	19.7656	0.038231	0.0466478	405079	0.331747	5.88891e-87
Supplementary Fig. 3	B	individual_land_degradation_coefficient	18	Yield gap	Soil compaction debt	0.0577881	0.0011602	49.8088	0.0555141	0.0600621	405079	0.331747	0
Supplementary Fig. 3	B	individual_land_degradation_coefficient	18	Yield gap	Soil organic carbon debt	0.00818232	0.00141966	5.7636	0.0053998	0.0109648	405079	0.331747	8.23382e-09
Supplementary Fig. 3	B	individual_land_degradation_coefficient	18	Yield gap	Soil water debt	0.0339286	0.00128587	26.3856	0.0314083	0.0364489	405079	0.331747	2.00261e-153
Supplementary Fig. 3	B	individual_land_degradation_coefficient	18	Yield gap	Tree cover debt	0.0348818	0.00179851	19.3948	0.0313567	0.0384068	405079	0.331747	8.5326e-84
Supplementary Fig. 3	B	individual_land_degradation_coefficient	19	Yield gap	Soil erosion debt	0.0444381	0.00214746	20.6933	0.0402291	0.0486471	405084	0.331076	3.97821e-95
Supplementary Fig. 3	B	individual_land_degradation_coefficient	19	Yield gap	Soil compaction debt	0.0571145	0.00116142	49.1766	0.0548382	0.0593909	405084	0.331076	0
Supplementary Fig. 3	B	individual_land_degradation_coefficient	19	Yield gap	Soil organic carbon debt	0.00719871	0.00142107	5.06569	0.00441341	0.00998401	405084	0.331076	4.06917e-07
Supplementary Fig. 3	B	individual_land_degradation_coefficient	19	Yield gap	Soil water debt	0.033012	0.00128597	25.6709	0.0304915	0.0355325	405084	0.331076	2.46926e-145
Supplementary Fig. 3	B	individual_land_degradation_coefficient	19	Yield gap	Tree cover debt	0.0335467	0.00179828	18.6549	0.0300221	0.0370714	405084	0.331076	1.15312e-77
Supplementary Fig. 3	B	individual_land_degradation_coefficient	20	Yield gap	Soil erosion debt	0.0479881	0.00213747	22.4509	0.0437986	0.0521775	405084	0.330538	1.25522e-111
Supplementary Fig. 3	B	individual_land_degradation_coefficient	20	Yield gap	Soil compaction debt	0.0565138	0.00116026	48.7077	0.0542397	0.0587879	405084	0.330538	0
Supplementary Fig. 3	B	individual_land_degradation_coefficient	20	Yield gap	Soil organic carbon debt	0.00951321	0.00141481	6.72404	0.00674019	0.0122862	405084	0.330538	1.76752e-11
Supplementary Fig. 3	B	individual_land_degradation_coefficient	20	Yield gap	Soil water debt	0.0312744	0.0012827	24.3817	0.0287603	0.0337885	405084	0.330538	2.67749e-131
Supplementary Fig. 3	B	individual_land_degradation_coefficient	20	Yield gap	Tree cover debt	0.0347792	0.00179747	19.349	0.0312562	0.0383023	405084	0.330538	2.07791e-83
Supplementary Fig. 3	B	individual_land_degradation_coefficient	21	Yield gap	Soil erosion debt	0.039007	0.0021741	17.9417	0.0347458	0.0432683	394475	0.334881	5.57362e-72
Supplementary Fig. 3	B	individual_land_degradation_coefficient	21	Yield gap	Soil compaction debt	0.0712128	0.00118918	59.8837	0.068882	0.0735436	394475	0.334881	0
Supplementary Fig. 3	B	individual_land_degradation_coefficient	21	Yield gap	Soil organic carbon debt	0.00911392	0.00143508	6.35082	0.00630117	0.0119267	394475	0.334881	2.14169e-10
Supplementary Fig. 3	B	individual_land_degradation_coefficient	21	Yield gap	Soil water debt	0.0328825	0.00131035	25.0944	0.0303142	0.0354508	394475	0.334881	5.7179e-139
Supplementary Fig. 3	B	individual_land_degradation_coefficient	21	Yield gap	Tree cover debt	0.0297122	0.00182617	16.2703	0.0261329	0.0332915	394475	0.334881	1.60499e-59
Supplementary Fig. 3	B	individual_land_degradation_coefficient	22	Yield gap	Soil erosion debt	0.0343937	0.00216257	15.9041	0.0301551	0.0386323	398971	0.337666	5.93776e-57
Supplementary Fig. 3	B	individual_land_degradation_coefficient	22	Yield gap	Soil compaction debt	0.071135	0.00118236	60.1635	0.0688176	0.0734524	398971	0.337666	0
Supplementary Fig. 3	B	individual_land_degradation_coefficient	22	Yield gap	Soil organic carbon debt	0.0105773	0.00143163	7.38824	0.00777126	0.0133833	398971	0.337666	1.48781e-13
Supplementary Fig. 3	B	individual_land_degradation_coefficient	22	Yield gap	Soil water debt	0.0313511	0.00129957	24.1241	0.0288039	0.0338983	398971	0.337666	1.39532e-128
Supplementary Fig. 3	B	individual_land_degradation_coefficient	22	Yield gap	Tree cover debt	0.0325294	0.0018074	17.9979	0.0289869	0.0360719	398971	0.337666	2.02275e-72

## Sheet: SuppFig4_Residual
figure	row_type	model	outcome	term_label	estimate	standard_error	statistic	conf_low_95	conf_high_95	n	adjusted_r2	p_value_numeric
Supplementary Fig. 4	individual_land_degradation_coefficient	Baseline	Yield gap	Soil erosion debt	0.0443456	0.0021461	20.6633	0.0401394	0.0485519	405084	0.331075	7.40639e-95
Supplementary Fig. 4	individual_land_degradation_coefficient	Baseline	Yield gap	Soil compaction debt	0.0570496	0.00116018	49.1732	0.0547756	0.0593235	405084	0.331075	0
Supplementary Fig. 4	individual_land_degradation_coefficient	Baseline	Yield gap	Soil organic carbon debt	0.00727566	0.00141965	5.12497	0.00449319	0.0100581	405084	0.331075	2.97583e-07
Supplementary Fig. 4	individual_land_degradation_coefficient	Baseline	Yield gap	Soil water debt	0.0329772	0.00128565	25.6503	0.0304574	0.035497	405084	0.331075	4.19848e-145
Supplementary Fig. 4	individual_land_degradation_coefficient	Baseline	Yield gap	Tree cover debt	0.0335159	0.00179811	18.6396	0.0299917	0.0370402	405084	0.331075	1.53445e-77
Supplementary Fig. 4	individual_land_degradation_coefficient	Residualized Treatment	Yield gap	Soil erosion debt	0.0564531	0.00242978	23.2339	0.0516908	0.0612154	405084	0.164667	2.07153e-119
Supplementary Fig. 4	individual_land_degradation_coefficient	Residualized Treatment	Yield gap	Soil compaction debt	0.025831	0.00133781	19.3084	0.0232089	0.028453	405084	0.164667	4.56084e-83
Supplementary Fig. 4	individual_land_degradation_coefficient	Residualized Treatment	Yield gap	Soil organic carbon debt	0.000323736	0.00153282	0.211203	-0.00268055	0.00332802	405084	0.164667	0.832729
Supplementary Fig. 4	individual_land_degradation_coefficient	Residualized Treatment	Yield gap	Soil water debt	0.0357303	0.00153289	23.3092	0.0327259	0.0387347	405084	0.164667	3.57667e-120
Supplementary Fig. 4	individual_land_degradation_coefficient	Residualized Treatment	Yield gap	Tree cover debt	0.0371626	0.00209919	17.7033	0.0330482	0.0412769	405084	0.164667	3.95521e-70

## Sheet: SuppFig5_Resolution
figure	row_type	model	outcome	term_label	estimate	standard_error	statistic	conf_low_95	conf_high_95	n	adjusted_r2	p_value_numeric
Supplementary Fig. 5	individual_land_degradation_coefficient	Baseline (10 km)	Yield gap	Soil erosion debt	0.0443456	0.0021461	20.6633	0.0401394	0.0485519	405084	0.331075	7.40639e-95
Supplementary Fig. 5	individual_land_degradation_coefficient	Baseline (10 km)	Yield gap	Soil compaction debt	0.0570496	0.00116018	49.1732	0.0547756	0.0593235	405084	0.331075	0
Supplementary Fig. 5	individual_land_degradation_coefficient	Baseline (10 km)	Yield gap	Soil organic carbon debt	0.00727566	0.00141965	5.12497	0.00449319	0.0100581	405084	0.331075	2.97583e-07
Supplementary Fig. 5	individual_land_degradation_coefficient	Baseline (10 km)	Yield gap	Soil water debt	0.0329772	0.00128565	25.6503	0.0304574	0.035497	405084	0.331075	4.19848e-145
Supplementary Fig. 5	individual_land_degradation_coefficient	Baseline (10 km)	Yield gap	Tree cover debt	0.0335159	0.00179811	18.6396	0.0299917	0.0370402	405084	0.331075	1.53445e-77
Supplementary Fig. 5	individual_land_degradation_coefficient	50 km	Yield gap	Soil erosion debt	0.0988885	0.00966264	10.2341	0.0799492	0.117828	26637	0.309037	1.39479e-24
Supplementary Fig. 5	individual_land_degradation_coefficient	50 km	Yield gap	Soil compaction debt	0.0652571	0.00456834	14.2846	0.0563029	0.0742113	26637	0.309037	2.72816e-46
Supplementary Fig. 5	individual_land_degradation_coefficient	50 km	Yield gap	Soil organic carbon debt	0.0167263	0.00691461	2.41898	0.00317327	0.0302793	26637	0.309037	0.0155643
Supplementary Fig. 5	individual_land_degradation_coefficient	50 km	Yield gap	Soil water debt	0.0389047	0.00590522	6.5882	0.0273302	0.0504793	26637	0.309037	4.45204e-11
Supplementary Fig. 5	individual_land_degradation_coefficient	50 km	Yield gap	Tree cover debt	0.0634932	0.00775393	8.18852	0.0482951	0.0786913	26637	0.309037	2.64461e-16
Supplementary Fig. 5	individual_land_degradation_coefficient	100 km	Yield gap	Soil erosion debt	0.139934	0.0187351	7.4691	0.103209	0.176659	8450	0.320094	8.07433e-14
Supplementary Fig. 5	individual_land_degradation_coefficient	100 km	Yield gap	Soil compaction debt	0.0766916	0.00828164	9.26043	0.0604575	0.0929256	8450	0.320094	2.03616e-20
Supplementary Fig. 5	individual_land_degradation_coefficient	100 km	Yield gap	Soil organic carbon debt	0.025206	0.0136194	1.85074	-0.00149146	0.0519034	8450	0.320094	0.0642075
Supplementary Fig. 5	individual_land_degradation_coefficient	100 km	Yield gap	Soil water debt	0.0525773	0.011685	4.49957	0.0296719	0.0754827	8450	0.320094	6.80901e-06
Supplementary Fig. 5	individual_land_degradation_coefficient	100 km	Yield gap	Tree cover debt	0.0757131	0.0146091	5.18258	0.0470756	0.104351	8450	0.320094	2.18835e-07

## Sheet: SuppFig6_Attain
figure	row_type	outcome	term_label	estimate	standard_error	statistic	conf_low_95	conf_high_95	n	adjusted_r2	p_value_numeric
Supplementary Fig. 6	individual_land_degradation_coefficient	Attainable yield	Soil erosion debt	-0.00972131	0.00131595	-7.38729	-0.0123005	-0.00714209	405084	0.31438	1.49851e-13
Supplementary Fig. 6	individual_land_degradation_coefficient	Attainable yield	Soil compaction debt	-0.0175713	0.000711399	-24.6996	-0.0189656	-0.016177	405084	0.31438	1.07982e-134
Supplementary Fig. 6	individual_land_degradation_coefficient	Attainable yield	Soil organic carbon debt	-0.00448639	0.000870503	-5.15379	-0.00619254	-0.00278023	405084	0.31438	2.55278e-07
Supplementary Fig. 6	individual_land_degradation_coefficient	Attainable yield	Soil water debt	0.00257672	0.000788335	3.26856	0.00103161	0.00412183	405084	0.31438	0.00108097
Supplementary Fig. 6	individual_land_degradation_coefficient	Attainable yield	Tree cover debt	-0.0377147	0.00110257	-34.2063	-0.0398757	-0.0355537	405084	0.31438	1.94583e-256
Supplementary Fig. 6	overall_land_degradation_sum	Attainable yield	Overall land degradation	-0.066917	0.00209665	-31.9161	-0.0710264	-0.0628075	405084	0.31438	1.59628e-223

## Sheet: SuppTable1_Overall
figure	row_type	model	outcome	term_label	estimate	standard_error	statistic	conf_low_95	conf_high_95	n	adjusted_r2	p_value_numeric
Supplementary Table 1	overall_land_degradation_sum	1	Yield gap	Overall land degradation	-0.116507	0.0029099	-40.0382	-0.12221	-0.110804	409487	0.100052	0
Supplementary Table 1	overall_land_degradation_sum	2	Yield gap	Overall land degradation	-0.0450958	0.00336267	-13.4107	-0.0516866	-0.038505	409469	0.213919	5.2321e-41
Supplementary Table 1	overall_land_degradation_sum	3	Yield gap	Overall land degradation	0.0995713	0.00345914	28.785	0.0927913	0.106351	406899	0.277686	3.30886e-182
Supplementary Table 1	overall_land_degradation_sum	4	Yield gap	Overall land degradation	0.175164	0.0034193	51.228	0.168462	0.181866	405084	0.331075	0
Supplementary Table 1	overall_land_degradation_sum	5	Yield gap	Overall land degradation	0.148555	0.00345489	42.9986	0.141784	0.155327	405084	0.344611	0
Supplementary Table 1	overall_land_degradation_sum	6	Yield gap	Overall land degradation	0.173889	0.00344159	50.5259	0.167144	0.180635	393121	0.357115	0
Supplementary Table 1	overall_land_degradation_sum	7	Yield gap	Overall land degradation	0.156987	0.00339561	46.2325	0.150332	0.163643	405084	0.319371	0
Supplementary Table 1	overall_land_degradation_sum	8	Yield gap	Overall land degradation	0.118112	0.0028466	41.4923	0.112533	0.123691	405084	0.305034	0
Supplementary Table 1	overall_land_degradation_sum	9	Yield gap	Overall land degradation	0.143918	0.00492579	29.2172	0.134263	0.153572	405084		1.17405e-187
Supplementary Table 1	overall_land_degradation_sum	10	Yield gap	Overall land degradation	0.16697	0.00369652	45.1696	0.159725	0.174216	405084		0
Supplementary Table 1	overall_land_degradation_sum	11	Yield gap	Overall land degradation	0.12122	0.00389413	31.129	0.113588	0.128853	405084		9.7575e-213
Supplementary Table 1	overall_land_degradation_sum	12	Yield gap	Overall land degradation	0.175164	0.00361409	48.4669	0.16808	0.182248	405084	0.331075	0
Supplementary Table 1	overall_land_degradation_sum	13	Yield gap	Overall land degradation	0.175164	0.032015	5.47132	0.112415	0.237913	405084	0.331075	4.46703e-08
Supplementary Table 1	overall_land_degradation_sum	14	Yield gap	Overall land degradation	0.188286	0.00360784	52.1879	0.181214	0.195357	368423	0.347806	0
Supplementary Table 1	overall_land_degradation_sum	15	Yield gap	Overall land degradation	0.174624	0.00341908	51.0734	0.167923	0.181325	405083	0.331305	0
Supplementary Table 1	overall_land_degradation_sum	16	Yield gap	Overall land degradation	0.17726	0.00342596	51.7402	0.170545	0.183975	405084	0.331224	0
Supplementary Table 1	overall_land_degradation_sum	17	Yield gap	Overall land degradation	0.171944	0.00342088	50.2632	0.165239	0.178649	405084	0.331802	0
Supplementary Table 1	overall_land_degradation_sum	18	Yield gap	Overall land degradation	0.17722	0.00341912	51.8321	0.170519	0.183922	405079	0.331747	0
Supplementary Table 1	overall_land_degradation_sum	19	Yield gap	Overall land degradation	0.17531	0.00342143	51.2389	0.168604	0.182016	405084	0.331076	0
Supplementary Table 1	overall_land_degradation_sum	20	Yield gap	Overall land degradation	0.180069	0.00340988	52.808	0.173385	0.186752	405084	0.330538	0
Supplementary Table 1	overall_land_degradation_sum	21	Yield gap	Overall land degradation	0.181928	0.00347005	52.4282	0.175127	0.18873	394475	0.334881	0
Supplementary Table 1	overall_land_degradation_sum	22	Yield gap	Overall land degradation	0.179986	0.00345127	52.1509	0.173222	0.186751	398971	0.337666	0
