# Supplementary material for: Land degradation is associated with larger crop yield gaps across global croplands
Source: Nat Food. 2026 Jul 22;7(7):678–87. doi: 10.1038/s43016-026-01382-5 (PMC13391347; doi:10.1038/s43016-026-01382-5)
Supplement: Supplementary file 4 — Map Source Data. Tabular source data for Fig. 1. The file contains longitude and latitude coordinates, five land degradation indicators, and crop yield gap values for the 405,084 10-km grid cells used in the analysis. [file 43016_2026_1382_MOESM4_ESM.xlsx]

## Sheet: Sheet1
long	lat	soilErosionDebt	soilCompactionDebt	soilOrganicCarbonDebt	soilWaterDebt	treeCoverDebt	AllCrops2010YieldGapPercent
11.125	60.875	0.145949	0.914149	0	0.0033876	560.186	37.1699
11.2083	60.875	0.109476	0.927938	0.00497546	0.0033876	652.936	37.1699
11.2917	60.875	0.113583	0.804705	0	0	1028.6	37.1699
11.375	60.875	0.0933141	0.632345	0	0	907.647	37.1699
11.5417	60.875	0.0760148	0.624993	0	0	952.178	35.0272
11.625	60.875	0.0256397	0.622695	0	0	358.998	35.0272
11.7083	60.875	0.0509958	0.62978	0	0	595.549	35.0272
11.125	60.7917	0.280503	0.660083	0	0.0033876	1337.29	37.1699
11.2083	60.7917	0.306208	0.72905	0	0.0033876	1051.32	37.1699
11.2917	60.7917	0.231864	0.724675	0	0	1196.75	37.1699
11.375	60.7917	0.0592247	0.635156	0	0	715.557	37.1699
11.625	60.7917	0.104451	0.619329	0	0	594.379	37.1699
11.7083	60.7917	0.0845693	0.628251	0	0	770.297	37.1699
11.875	60.7917	0.0301811	0.634737	0	0	427.137	35.0272
11.2917	60.7083	0.105707	0.508965	0	0.00800154	428.848	37.1699
11.375	60.7083	0.0960245	0.52609	0	0.00800154	477.417	37.1699
11.7083	60.7083	0.0406988	0.627026	0.77846	0	365.469	35.0272
11.7917	60.7083	0.309044	0.626904	0	0.000110209	1227.5	37.1699
11.875	60.7083	0.205695	0.627147	0	0.000110209	1206.91	37.1699
11.9583	60.7083	0.216555	0.630674	0.842284	0.000110209	705.745	37.1699
12.0417	60.7083	0.112539	0.630267	0	0	732.189	35.0272
12.125	60.7083	0.133914	0.630267	0	0	703.602	37.1699
12.2083	60.7083	0.026032	0.624823	2.2077	0	350.89	35.0272
46.2917	60.7083	0.022341	0	2.42492	0.00694981	596.042	77.7888
11.2917	60.625	0.0751874	0.265431	0	0.00800154	416.231	35.0272
11.375	60.625	0.0602318	0.359679	0	0.00800154	344.37	35.0272
11.7917	60.625	0.0692771	0.614879	0	0.000110209	644.513	37.1699
11.875	60.625	0.116364	0.618263	0	0.000110209	842.405	37.1699
11.9583	60.625	0.236546	0.629091	0	0.000110209	820.745	37.1699
12.0417	60.625	0.409526	0.626131	0	0	1383.43	37.1699
12.125	60.625	0.116158	0.626131	0	0	442.697	37.1699
12.2083	60.625	0.0661571	0.624823	0	0	449.555	35.0272
43.7083	60.625	0.0299657	0	0.760415	0.0263828	792.922	77.7888
11.875	60.5417	0.0881363	0.622761	0	0.000110209	524.427	35.0272
11.9583	60.5417	0.232071	0.622761	0	0.000110209	922.753	37.1699
12.0417	60.5417	0.31024	0.609587	0	0	1084.6	37.1699
12.125	60.5417	0.0866631	0.609587	0	0	447.399	37.1699
43.625	60.5417	0.033206	0	1.08199	0.0263828	601.83	77.7888
11.0417	60.4583	0.0629291	0.910298	1.44404	0.00298139	313.489	51.5267
12.125	60.4583	0.0726709	0.614835	0	0	303.996	35.0272
15.625	60.4583	0.142325	0.481999	0	0	611.919	57.9312
15.7917	60.4583	0.0808896	0.477179	0	0.000602663	504.747	57.9312
17.625	60.4583	0.0196334	0.481928	0	0.0287381	51.948	35.0938
17.7083	60.4583	0.0368424	0.478299	0	0.0287381	110.18	35.0938
43.5417	60.4583	0.0265121	0	4.38658	0.0195298	659.175	77.7888
10.5417	60.375	1.31719	0.78859	0	0	1494.02	45.5719
10.625	60.375	0.505966	0.921569	0.183626	0	415.527	45.5719
11.2083	60.375	0.191636	0.83321	0.759774	0.00298139	927.367	51.5267
11.2917	60.375	0.139064	0.83321	0	0	284.91	51.5267
11.7083	60.375	0.0722251	0.481063	0	0	294.88	35.0272
15.7083	60.375	0.156939	0.459548	0	0	408.826	57.9312
15.7917	60.375	0.151711	0.466867	0	0.000602663	615.373	57.9312
15.875	60.375	0.115603	0.473414	0	0.000602663	482.208	57.9312
15.9583	60.375	0.167059	0.455682	0	0.000602663	544.653	57.9312
16.0417	60.375	0.152405	0.424041	0	0	662.169	57.9312
17.5417	60.375	0.0240648	0.483801	0.422505	0.0287381	120.242	35.0938
17.625	60.375	0.00408922	0.467284	0.178737	0.0287381	54.4502	24.4701
17.7083	60.375	0.00844879	0.466726	0	0.0287381	9.65363	24.4701
10.375	60.2917	0.0427484	0.564552	0	0	528.862	44.9169
10.4583	60.2917	0.497848	0.564552	0	0	486.698	45.5719
10.5417	60.2917	0.90551	0.753288	0	0	698.135	45.5719
10.625	60.2917	0.716461	0.921157	0.600238	0	587.871	45.5719
11.0417	60.2917	0.173885	0.86386	2.71297	0.00298139	261.806	51.5267
11.125	60.2917	0.0493279	0.86386	0.393545	0.00298139	60.8454	51.5267
11.2083	60.2917	0.713655	0.859476	0.54508	0.00298139	849.498	51.5267
11.2917	60.2917	0.111509	0.716934	1.07352	0	481.204	51.5267
11.375	60.2917	0.0363927	0.360578	0	0	59.2042	50.6377
11.625	60.2917	0.121776	0.509432	0.724632	0	401.042	37.1699
11.7083	60.2917	0.0477962	0.380047	0	0	424.669	37.1699
11.7917	60.2917	0.0406111	0.411724	0	0	363.749	37.1699
11.9583	60.2917	0.0328891	0.630759	0	0	130.936	35.0272
12.0417	60.2917	0.131268	0.616794	0	0	757.472	37.1699
12.125	60.2917	0.138223	0.624899	0	0	516.594	35.0272
15.875	60.2917	0.217455	0.472098	0	0.000602663	638.337	57.9312
15.9583	60.2917	0.232556	0.463079	0	0.000602663	988.372	57.9312
16.0417	60.2917	0.0828659	0.437364	0	0	592.715	57.9312
17.5417	60.2917	0.0260917	0.483801	0	0.0287381	46.3851	35.0938
17.625	60.2917	0.0183742	0.47589	0.807599	0.0287381	14.7668	35.0938
17.7083	60.2917	0.0208722	0.474376	0	0.0287381	68.6908	35.0938
10.125	60.2083	0.0948964	0.501429	0	0	226.28	52.0909
10.2083	60.2083	0.448299	0.329969	0	0	705.001	52.0909
10.2917	60.2083	0.356345	0.389432	0	0	644.05	52.0909
10.375	60.2083	0.184374	0.626759	0.270277	0	485.978	52.0909
11.0417	60.2083	0.651203	0.803504	0.486443	0	419.72	51.5267
11.125	60.2083	0.385319	0.797125	0	0	371.58	51.5267
11.2083	60.2083	0.119351	0.821735	0	0	126.523	50.6377
11.2917	60.2083	0.11528	0.705705	2.42689	0	430.808	51.5267
11.375	60.2083	0.443304	0.51548	1.07192	0	1173.45	51.5267
11.4583	60.2083	0.430326	0.468075	0	0	864.143	51.5267
11.5417	60.2083	0.229014	0.444204	0.663076	0	964.85	51.5267
11.625	60.2083	0.201929	0.490872	0.970046	0	1121.05	37.1699
11.7083	60.2083	0.0914822	0.337252	0	0	326.308	35.0272
11.7917	60.2083	0.12565	0.381601	0	0	526.913	37.1699
11.875	60.2083	0.118867	0.623102	0	0	558.479	37.1699
11.9583	60.2083	0.256073	0.630759	0	0	388.005	35.0272
12.0417	60.2083	0.135934	0.618075	0	0	931.328	37.1699
16.9583	60.2083	0.0336452	0.408982	0	0	152.022	35.0938
17.0417	60.2083	0.0289352	0.846383	0	0.00276259	75.5808	35.0938
17.125	60.2083	0.0204968	0.315099	0	0.00276259	69.8492	35.0938
17.2083	60.2083	0.083541	0.306523	0	0.00276259	195.857	35.0938
17.2917	60.2083	0.0379594	0.361898	0	0	150.321	35.0938
17.375	60.2083	0.0385571	0.358543	0	0	60.6537	35.0938
17.4583	60.2083	0.109462	0.398484	0	0	278.205	35.0938
17.5417	60.2083	0.041038	0.544283	0	0	43.6554	35.0938
17.625	60.2083	0.105176	0.504667	0	0	79.7514	35.0938
17.7083	60.2083	0.0487188	0.487853	0	0	76.0713	35.0938
17.7917	60.2083	0.0070906	0.468072	0	0	14.6908	35.0938
17.875	60.2083	0.0357178	0.464546	0.408089	0	37.2107	35.0938
44.375	60.2083	0.0689499	0	2.53922	0.0111783	879.717	77.7888
10.0417	60.125	0.0215312	0.515392	0	0	105.065	50.5367
10.2917	60.125	1.08753	0.389432	0.269715	0	794.762	52.0909
10.7917	60.125	0.0235366	0.966785	0	0	148.235	50.6377
10.875	60.125	0.149211	0.966785	0.554078	0	243.898	51.5267
11.0417	60.125	1.19603	0.640205	1.82015	0	542.641	51.5267
11.125	60.125	1.22654	0.717495	0.0882415	0	735.7	51.5267
11.2083	60.125	0.607597	0.725477	0.730104	0	573.294	51.5267
11.2917	60.125	0.375055	0.711908	0	0	702.298	51.5267
11.375	60.125	0.464565	0.663758	2.51111	0	1386.72	51.5267
11.4583	60.125	0.530652	0.468075	3.18273	0	1435.74	51.5267
11.5417	60.125	0.233696	0.351669	0	0	587.161	51.5267
12.125	60.125	0.0303644	0.621884	0	0	124.93	35.0272
16.125	60.125	0.0263605	0.748624	0	0	290.807	35.0938
16.5417	60.125	0.0375802	0.407389	0	0	147.665	35.0938
16.625	60.125	0.0256416	0.400788	0	0	127.923	35.0938
16.875	60.125	0.0203865	0.399495	0	0	153.902	35.0938
16.9583	60.125	0.0160855	0.400771	0	0	183.005	24.4701
17.0417	60.125	0.0346021	0.846383	0	0.00276259	73.5783	35.0938
17.125	60.125	0.0505689	0.493344	0	0.00276259	73.7398	35.0938
17.2083	60.125	0.174773	0.3905	0.833338	0.00276259	270.579	35.0938
17.2917	60.125	0.0266809	0.367098	0	0	281.66	35.0938
17.4583	60.125	0.0168179	0.421213	0	0	74.9777	35.0938
17.5417	60.125	0.175801	0.578963	0.45712	0	510.275	35.0938
17.625	60.125	0.158123	0.565787	0	0	261.537	35.0938
17.7083	60.125	0.00219216	0.566027	0.725059	0	24.4536	32.6493
17.7917	60.125	0.0218769	0.561165	0.232006	0	47.8641	35.0938
17.9583	60.125	0.0304016	0.488448	0.173132	0	55.8893	35.0938
46.4583	60.125	0.0542249	0	0	0.0188662	682.56	76.7854
10.0417	60.0417	0.12121	0.515392	0	0	611.57	52.0909
11.0417	60.0417	0.732201	0.604985	0.0319358	0	559.701	51.5267
11.125	60.0417	0.909755	0.530225	0.613538	0	762.296	51.5267
11.2083	60.0417	0.782188	0.492692	2.50116	0	756.225	51.5267
11.2917	60.0417	0.371719	0.478373	1.79406	0	459.622	51.5267
11.375	60.0417	0.435551	0.475736	1.00343	0	1093.55	51.5267
12.0417	60.0417	0.0275796	0.629438	0	0	95.2494	35.0272
12.125	60.0417	0.0786453	0.629438	0	0	323.544	35.0272
16.0417	60.0417	0.0215168	0.740518	0	0	184.906	24.4701
16.2083	60.0417	0.0528635	0.568734	0	0	108.25	35.0938
16.2917	60.0417	0.0391167	0.447457	0	0	330.258	35.0938
16.5417	60.0417	0.0556023	0.396869	0	0	235.921	35.0938
16.625	60.0417	0.0367655	0.405991	0	0	159.429	35.0938
16.7083	60.0417	0.01782	0.405115	0	0	89.3561	35.0938
16.7917	60.0417	0.0386029	0.400934	0	0	121.106	35.0938
16.875	60.0417	0.0772905	0.398106	0	0	172.527	35.0938
16.9583	60.0417	0.0282949	0.399251	0	0	131.066	35.0938
17.2917	60.0417	0.0132148	0.419103	0	0	52.4128	35.0938
17.375	60.0417	0.0384438	0.436207	0	0	20.0821	35.0938
17.4583	60.0417	0.048671	0.504624	0	0	68.0185	35.0938
17.5417	60.0417	0.148636	0.717683	0	0	289.347	35.0938
17.625	60.0417	0.227657	0.718278	0	0	223.985	35.0938
17.7083	60.0417	0.144387	0.634056	0	0	158.303	35.0938
17.875	60.0417	0.0389119	0.549141	0	0	59.2397	35.0938
11.2083	59.9583	0.163769	0.482461	0	0.00722158	464.905	51.5267
11.2917	59.9583	0.19162	0.557662	1.46761	0	484.964	51.5267
11.375	59.9583	0.427152	0.619184	0.740725	0	782.492	51.5267
11.4583	59.9583	0.180256	0.62174	0.40836	0	623.92	51.5267
11.5417	59.9583	0.254752	0.621893	0	0	468.494	51.5267
12.125	59.9583	0.128795	0.790484	0	0	530.235	37.1699
12.2083	59.9583	0.113584	0.631742	0	0	684.09	37.1699
15.7917	59.9583	0.0328213	0.376835	0	0	166.469	32.6493
16.2083	59.9583	0.0442969	0.37643	0	0	141.24	35.0938
16.2917	59.9583	0.158957	0.393817	0	0	263.054	35.0938
16.375	59.9583	0.0192662	0.480663	0	0	140.834	35.0938
16.4583	59.9583	0.0469675	0.72372	0	0	169.35	35.0938
16.5417	59.9583	0.0126508	0.393961	0	0.00960559	111.49	24.4701
16.625	59.9583	0.110643	0.400445	0	0.00960559	407.896	35.0938
16.7083	59.9583	0.103207	0.665554	0	0.00960559	259.629	35.0938
16.7917	59.9583	0.0653529	0.664372	0	0	343.483	35.0938
16.875	59.9583	0.132663	0.398778	0	0	290.816	35.0938
16.9583	59.9583	0.0314499	0.397441	0	0	148.403	35.0938
17.2083	59.9583	0.0135345	0.472827	0	0.00534639	57.2928	35.0938
17.375	59.9583	0.0772988	0.76351	0	0	127.387	35.0938
17.4583	59.9583	0.238848	0.76351	0.23222	0	183.146	35.0938
17.5417	59.9583	0.358382	1.12412	1.97891	0	428.249	35.0938
17.625	59.9583	0.219817	1.13317	0.500551	0	285.263	35.0938
17.7083	59.9583	0.118099	0.917345	0.0116457	0	178.984	35.0938
17.7917	59.9583	0.143611	0.620351	0	0	105.085	35.0938
17.875	59.9583	0.208702	0.523934	0	0	165.253	35.0938
17.9583	59.9583	0.0741596	0.487082	0.392577	0	98.2138	35.0938
18.0417	59.9583	0.06774	0.473224	0.543335	0	114.031	35.0938
18.125	59.9583	0.137806	0.475986	0	0	115.385	35.0938
18.2083	59.9583	0.0188783	0.476677	0.301928	0	19.27	35.0938
39.2917	59.9583	0.0495793	0	0.042342	0.0065439	1011.88	77.7888
56.2917	59.9583	0.0449772	0	0	0	594.945	81.2618
10.2083	59.875	0.281993	0.963551	1.1296	0	54.4161	52.0909
11.4583	59.875	0.0560968	0.620526	0	0	206.393	50.6377
11.5417	59.875	0.324402	0.611934	0.553742	0	786.934	51.5267
11.625	59.875	0.0886918	0.611934	0.705869	0	151.741	50.6377
16.2917	59.875	0.0629641	0.418967	0	0	196.796	35.0938
16.375	59.875	0.101806	0.524762	0	0	102.886	35.0938
16.4583	59.875	0.0877789	0.896896	0	0	112.232	35.0938
16.5417	59.875	0.0804768	0.494878	0	0.00960559	199.271	35.0938
16.625	59.875	0.231851	0.772815	1.12967	0.00960559	434.059	35.0938
16.7083	59.875	0.14007	0.694137	0	0.00960559	280.16	35.0938
16.7917	59.875	0.0329801	0.572273	0	0	102.517	35.0938
16.875	59.875	0.102819	0.461694	0	0	230.003	35.0938
16.9583	59.875	0.0715265	0.511759	0	0	214.337	35.0938
17.0417	59.875	0.125867	0.836065	0	0.00534639	259.111	35.0938
17.125	59.875	0.0156346	0.603545	0	0.00534639	69.9672	24.4701
17.2083	59.875	0.01383	0.515049	0	0.00534639	64.2948	35.0938
17.2917	59.875	0.0627486	0.947243	0	0	177.271	35.0938
17.375	59.875	0.12861	1.1076	0	0	79.2054	35.0938
17.4583	59.875	0.150551	1.05142	0.897561	0	172.161	35.0938
17.5417	59.875	0.29467	1.12627	1.52061	0	419.515	35.0938
17.625	59.875	0.301188	1.10798	0.783977	0	629.639	35.0938
17.7083	59.875	0.344687	1.04632	0	0	458.848	35.0938
17.7917	59.875	0.10498	0.901667	0	0	102.184	35.0938
17.875	59.875	0.118433	0.823768	0	0	131.31	35.0938
17.9583	59.875	0.0574671	0.487082	0	0	62.9789	32.6493
18.0417	59.875	0.0368059	0.473224	0.0928067	0	65.6061	35.0938
18.125	59.875	0.0739094	0.473816	0	0	94.5726	35.0938
18.2083	59.875	0.0758483	0.459967	0.0914101	0	83.532	35.0938
18.2917	59.875	0.0364264	0.451338	1.51148	0.11227	114.084	35.0938
18.375	59.875	0.019396	0.460817	0	0.11227	17.0153	35.0938
44.5417	59.875	0.170241	0	2.50577	0.0188126	1324.87	77.7888
46.625	59.875	0.0675804	0	0.396805	0.0133819	677.273	77.7888
9.875	59.7917	0.385928	0.944908	0	0	354.953	52.0909
10.2083	59.7917	0.715723	0.96714	0.326539	0	351.263	52.0909
11.125	59.7917	0.0919312	0.502326	2.90693	0.00722158	200.188	51.5267
11.2917	59.7917	0.0352844	0.545675	0	0	97.9507	50.6377
11.375	59.7917	0.157167	0.617298	0.511485	0	259.192	51.5267
11.4583	59.7917	0.491658	0.60915	0	0	999.448	51.5267
11.5417	59.7917	0.19176	0.609444	0	0	205.2	50.6377
15.125	59.7917	0.0417416	0.324879	0	0	303.123	35.0938
16.2083	59.7917	0.0117899	0.477307	0	0	127.369	35.0938
16.2917	59.7917	0.0127333	0.437239	0	0	193.005	24.4701
16.375	59.7917	0.0153279	0.527968	0	0	47.4933	35.0938
16.4583	59.7917	0.179348	0.72587	1.64037	0	199.973	35.0938
16.5417	59.7917	0.238441	0.787099	1.67713	0.00960559	432.666	35.0938
16.625	59.7917	0.195254	0.938902	2.46044	0.00960559	446.524	35.0938
16.7083	59.7917	0.131333	0.879552	0.691466	0.00960559	389.071	35.0938
16.7917	59.7917	0.0686752	0.745102	0	0	205.818	35.0938
16.875	59.7917	0.172829	0.56517	0	0	243.36	35.0938
16.9583	59.7917	0.280943	0.550837	0.454933	0	421.491	35.0938
17.0417	59.7917	0.202746	0.968223	1.39808	0.00534639	252.179	35.0938
17.125	59.7917	0.226607	0.828257	0.467746	0.00534639	300.003	35.0938
17.2083	59.7917	0.0584639	0.880912	0	0.00534639	121.133	35.0938
17.2917	59.7917	0.0606729	1.05868	1.86821	0	76.771	35.0938
17.375	59.7917	0.251698	1.1254	1.71093	0	214.255	35.0938
17.4583	59.7917	0.256873	1.10289	1.13549	0	283.845	35.0938
17.5417	59.7917	0.133363	1.05795	0.683457	0	0	35.0938
17.7083	59.7917	0.139885	0.907965	0	0	227.391	35.0938
17.7917	59.7917	0.261896	0.891793	0	0	414.856	35.0938
17.875	59.7917	0.146462	0.857091	0	0	261.392	35.0938
17.9583	59.7917	0.0482677	0.502765	0	0	63.499	35.0938
18.0417	59.7917	0.092095	0.486791	0	0	95.3045	35.0938
18.125	59.7917	0.0349679	0.478642	0.504439	0	59.6877	35.0938
18.2917	59.7917	0.126404	0.443271	1.57987	0.11227	332.311	40.8404
45.125	59.7917	0.147794	0	4.43797	0.0168317	800.215	77.7888
45.2083	59.7917	0.131926	0	1.0961	0.0168317	862.944	77.7888
9.79167	59.7083	0.125309	0.967156	0.839777	0	52.5659	52.0909
9.875	59.7083	0.533136	0.91628	0.667284	0	222.789	52.0909
9.95833	59.7083	0.176069	0.818535	0.670601	0	99.6786	52.0909
10.125	59.7083	0.0646801	0.966787	1.8667	0	183.435	50.5367
10.2083	59.7083	0.487481	0.851023	2.54446	0	563.991	52.0909
11.0417	59.7083	0.0787583	0.493224	0.807382	0	174.738	51.5267
11.125	59.7083	0.0476928	0.581777	1.04564	0	77.1283	50.6377
11.2083	59.7083	0.233952	0.603916	6.34096	0	408.507	51.5267
11.2917	59.7083	0.255487	0.570566	0.549231	0	477.728	47.9941
11.375	59.7083	0.106709	0.567652	0	0	231.595	51.5267
11.4583	59.7083	0.282269	0.555994	0.312951	0	729.045	51.5267
15.125	59.7083	0.11226	0.383237	0	0	391.063	35.0938
16.0417	59.7083	0.0178906	0.7118	0	0	160.337	24.4701
16.2083	59.7083	0.0221697	0.55307	0	0	136.567	35.0938
16.375	59.7083	0.0354817	0.66668	0	0	91.7539	35.0938
16.4583	59.7083	0.157956	0.804653	0	0	377.617	35.0938
16.5417	59.7083	0.191126	0.965093	0	0	518.363	35.0938
16.625	59.7083	0.246021	1.00829	0.46695	0	470.776	35.0938
16.7083	59.7083	0.203422	1.03661	1.90423	0	401.791	35.0938
16.7917	59.7083	0.0869239	0.948206	0	0	270.162	35.0938
16.875	59.7083	0.183875	0.793137	0.747901	0	366.142	35.0938
16.9583	59.7083	0.272947	0.790719	2.28489	0	524.392	35.0938
17.0417	59.7083	0.257366	1.03496	0.870036	0	495.66	35.0938
17.125	59.7083	0.30559	1.02423	0	0	507.44	35.0938
17.2083	59.7083	0.306241	1.02599	1.55718	0	539.9	35.0938
17.2917	59.7083	0.421218	1.00278	1.49232	0	533.921	35.0938
17.375	59.7083	0.421862	0.956169	1.05046	0	673.003	35.0938
17.7083	59.7083	0.296759	0.772758	0	0	350.655	35.0938
17.7917	59.7083	0.183036	0.80508	0	0.000837445	305.979	35.0938
17.875	59.7083	0.122758	0.749058	0	0.000837445	284.956	35.0938
17.9583	59.7083	0.179126	0.559521	0	0.000837445	225.006	35.0938
18.0417	59.7083	0.319571	0.528088	0	0.0116729	538.851	40.8404
18.125	59.7083	0.36334	0.636195	0	0.0116729	387.666	40.8404
18.2083	59.7083	0.270458	0.546932	0	0.0116729	212.522	40.8404
42.0417	59.7083	0.0604146	0	0	0	604.893	77.7888
56.7917	59.7083	0.0332315	0	0	0.0132424	543.788	81.2618
56.875	59.7083	0.049159	0	0	0.0132424	645.727	81.2618
56.9583	59.7083	0.0625423	0	0.191799	0.0132424	870.259	81.2618
9.79167	59.625	0.0433197	0.97404	1.27398	0	78.1169	52.0909
10.2083	59.625	0.863789	0.726859	0	0	507.607	49.9971
11.0417	59.625	0.389402	0.480128	1.62451	0	328.246	47.9941
11.125	59.625	0.438111	0.700954	4.07299	0	400.75	47.9941
11.2083	59.625	0.378776	0.756161	2.32274	0	406.172	47.9941
11.2917	59.625	0.61134	0.497152	2.45939	0	433.063	47.9941
11.375	59.625	0.322065	0.506086	0.512913	0	212.189	47.9941
11.4583	59.625	0.173028	0.541824	0	0	100.227	47.9941
14.875	59.625	0.0184471	0.696562	0	0	102.543	24.4701
14.9583	59.625	0.0396367	0.696562	0	0	406.614	35.0938
15.0417	59.625	0.0262825	0.733383	0	0	416.796	24.4701
15.2083	59.625	0.0626086	0.706754	0	0	240.334	35.0938
15.2917	59.625	0.0125811	0.556533	0	0	147.09	35.0938
15.7917	59.625	0.0347072	0.423075	0	0	99.5981	35.0938
15.875	59.625	0.0441136	0.493206	0	0	155.917	35.0938
15.9583	59.625	0.0187057	0.493206	0	0	19.5339	35.0938
16.0417	59.625	0.064111	0.722634	0	0	140.817	35.0938
16.125	59.625	0.0474523	0.69719	0	0	50.5648	35.0938
16.2083	59.625	0.0630418	0.780711	0	0	201.392	35.0938
16.2917	59.625	0.0468471	0.922976	0	0	103.105	35.0938
16.375	59.625	0.115213	0.925413	0	0	211.709	35.0938
16.4583	59.625	0.150545	1.12397	0	0	379.359	35.0938
16.7083	59.625	0.188864	1.05859	1.70349	0	437.519	35.0938
16.875	59.625	0.203315	1.07826	2.92333	0	371.875	35.0938
16.9583	59.625	0.259726	1.14005	3.07517	0	519.958	35.0938
17.0417	59.625	0.216055	1.08663	0.284765	0	532.518	35.0938
17.125	59.625	0.126491	1.07129	0.527891	0	400.664	35.0938
17.2083	59.625	0.221573	1.07576	0.901389	0	458.57	35.0938
17.2917	59.625	0.287888	0.925357	2.54691	0	705.016	35.0938
17.5417	59.625	0.165132	1.00562	1.12005	0	87.3348	35.0938
17.625	59.625	0.219864	0.677081	0	0	275.151	40.8404
17.7083	59.625	0.166429	0.801987	0	0	0	40.8404
17.7917	59.625	0.144378	0.774597	0	0.000837445	148.372	40.8404
17.875	59.625	0.298588	0.657535	0.106574	0.000837445	736.845	40.8404
17.9583	59.625	0.188956	0.736129	0	0.000837445	479.378	40.8404
18.0417	59.625	0.1659	0.604315	0	0.0116729	338.96	40.8404
18.125	59.625	0.188164	0.830927	0	0.0116729	197.507	40.8404
18.2083	59.625	0.275668	0.686402	0	0.0116729	229.376	40.8404
39.2917	59.625	0.0316873	0	0	0.0217756	1014.83	71.5278
39.375	59.625	0.0319132	0	1.1714	0.0217756	811.85	77.7888
40.875	59.625	0.0794995	0	0	0.00145298	906.278	77.7888
56.7917	59.625	0.0357136	0	0	0.0132424	841.065	81.2618
9.79167	59.5417	0.0707202	0.807826	0	0	118.319	50.5367
9.875	59.5417	0.0194462	0.807826	0.101152	0	51.7096	50.5367
10.125	59.5417	0.09953	0.934132	1.77406	0	168.737	49.9971
10.2083	59.5417	0.296753	0.721906	1.06793	0	227.056	49.9971
11.2917	59.5417	0.554525	0.504258	2.31555	0	327.276	47.9941
11.375	59.5417	0.661456	0.555363	2.87013	0	308.806	47.9941
11.4583	59.5417	0.0977112	0.759784	0	0	151.618	47.9941
11.625	59.5417	0.0532812	0.377455	0	0	408.048	47.9941
14.9583	59.5417	0.0377764	0.696562	0	0	257.518	32.6493
15.125	59.5417	0.0536958	0.80351	0	0	71.0702	35.0938
15.2083	59.5417	0.0420422	0.80351	0	0	236.077	35.0938
15.2917	59.5417	0.0260713	0.385349	0	0	27.2952	35.0938
15.375	59.5417	0.0159538	0.385349	0	0	36.259	35.0938
15.5417	59.5417	0.0189344	0.379658	0	0	160.746	35.0938
15.625	59.5417	0.00842411	0.381515	0	0	100.507	35.0938
15.7083	59.5417	0.0294915	0.406637	0	0	51.7166	35.0938
15.7917	59.5417	0.0263305	0.423075	0	0	48.6827	32.6493
15.875	59.5417	0.169453	0.493206	0	0	114.599	35.0938
15.9583	59.5417	0.273525	0.493206	0	0	247.546	35.0938
16.0417	59.5417	0.35611	0.765967	0	0	285.346	35.0938
16.2917	59.5417	0.217046	1.08947	0	0	251.13	35.0938
16.375	59.5417	0.18623	1.09681	0	0	327.168	35.0938
17.9583	59.5417	0.300435	1.10203	0.0985446	0.000837445	445.045	40.8404
18.0417	59.5417	0.189229	0.661445	0.40476	0.0116729	364.206	40.8404
18.125	59.5417	0.124335	0.680826	0	0.0116729	133.835	40.8404
45.4583	59.5417	0.0961299	0	0.688336	0.0133405	891.306	77.7888
9.29167	59.4583	0.0799054	0.959341	1.85811	0	146.628	63.154
10.0417	59.4583	0.1261	0.993263	0	0	129.21	52.0909
10.125	59.4583	0.125559	0.974946	0	0	136.243	49.9971
10.2083	59.4583	0.632677	0.955748	0	0	180.101	49.9971
11.125	59.4583	0.299	0.198949	1.61852	0	222.18	47.9941
11.2083	59.4583	0.270523	0.202846	2.15837	0	420.117	47.9941
11.2917	59.4583	0.649331	0.321973	0.964258	0	451.308	47.9941
11.375	59.4583	0.708379	0.547556	0.477581	0	432.785	47.9941
11.4583	59.4583	0.0418286	0.756906	0	0	22.3096	47.9941
14.4583	59.4583	0.0404442	0.492186	0	0	317.654	35.0938
14.5417	59.4583	0.0205491	0.571797	0	0	273.078	35.0938
15.125	59.4583	0.076219	0.609693	0	0	111.223	35.0938
15.2083	59.4583	0.201742	0.549714	0	0	145.666	35.0938
15.2917	59.4583	0.0618982	0.482386	0	0.0282018	0	35.0938
15.375	59.4583	0.0445956	0.454187	0	0.0282018	0	35.0938
15.4583	59.4583	0.141248	0.505447	0	0.0282018	40.3426	35.0938
16.0417	59.4583	0.249099	1.08258	0	0.0468469	321.613	35.0938
16.875	59.4583	0.116322	0.982542	0	0.0346577	73.1875	35.0938
39.5417	59.4583	0.0287965	0	0.803113	0	829.201	77.7888
39.625	59.4583	0.040078	0	0.58282	0	1003.74	77.7888
9.20833	59.375	0.231658	0.831023	0	0	374.242	63.154
9.29167	59.375	0.0563424	0.82995	0.181392	0	86.0938	63.154
9.875	59.375	0.0354471	0.996986	0	0	15.524	49.9971
9.95833	59.375	0.161038	0.996986	0	0	187.096	49.9971
10.125	59.375	0.304439	0.982111	0	0	287.339	49.9971
10.2083	59.375	0.394127	0.877714	0	0	81.005	49.9971
11.125	59.375	0.0841899	0.204394	3.50351	0	161.367	47.9941
11.2083	59.375	0.0591142	0.2048	3.30725	0	19.3261	47.9941
11.2917	59.375	0.16313	0.317012	1.51616	0	161.136	47.9941
11.375	59.375	0.52943	0.495257	1.29718	0	363.346	47.9941
11.4583	59.375	0.572622	0.539683	0.792951	0	394.262	47.9941
14.375	59.375	0.0219617	0.351379	0.731435	0	526.394	32.6493
14.4583	59.375	0.0512646	0.496698	0	0	458.977	35.0938
14.5417	59.375	0.0774608	0.52845	0	0	423.092	35.0938
15.0417	59.375	0.183464	0.640435	0	0	331.603	35.0938
15.125	59.375	0.133167	0.562228	0	0	277.656	35.0938
15.2083	59.375	0.175557	0.523434	0	0	185.403	35.0938
15.2917	59.375	0.0519223	0.487784	0	0.0282018	21.8764	35.0938
16.0417	59.375	0.0361859	0.748387	0	0.0468469	190.665	35.0938
16.125	59.375	0.105799	0.629356	0	0.0468469	244.028	35.0938
16.2083	59.375	0.0942865	0.820215	0	0.0468469	213.486	35.0938
16.2917	59.375	0.0600729	0.969103	0	0	127.517	35.0938
16.375	59.375	0.0453058	0.988736	0	0	133.054	35.0938
16.4583	59.375	0.143321	1.1058	0	0	494.791	35.0938
16.625	59.375	0.170466	1.11926	0.911086	0.00169587	425.998	35.0938
16.7083	59.375	0.281472	1.11868	0	0.00169587	472.073	35.0938
16.7917	59.375	0.0950131	1.10167	0.0134928	0.0346577	139.858	35.0938
16.875	59.375	0.128012	1.08469	2.14939	0.0346577	326.227	35.0938
16.9583	59.375	0.109428	1.0995	0.566245	0.0346577	358.859	35.0938
37.2083	59.375	0.0315198	0	2.87003	0	893.997	77.7888
38.625	59.375	0.0727716	0	0	0	991.335	77.7888
39.375	59.375	0.0285273	0	6.86042	0	859.692	77.7888
39.4583	59.375	0.0398225	0	4.24688	0	721.949	71.5278
39.5417	59.375	0.0332299	0	6.0662	0	934.831	77.7888
39.625	59.375	0.0437978	0	2.9252	0	1099.99	77.7888
39.7083	59.375	0.0882001	0	2.46192	0	940.724	77.7888
39.7917	59.375	0.0806412	0	5.05895	0	993.995	77.7888
9.20833	59.2917	0.0363772	0.808385	1.5052	0	88.2233	63.154
9.625	59.2917	0.0705437	0.969622	1.25041	0	19.939	63.154
9.70833	59.2917	0.0947271	0.969622	0	0	97.9247	63.154
9.875	59.2917	0.129737	0.963252	0	0	69.952	49.9971
9.95833	59.2917	0.0493972	0.972525	1.28083	0	64.8197	49.9971
10.125	59.2917	0.33732	0.971373	0	0	231.496	49.9971
10.2083	59.2917	0.792825	0.918752	0.3293	0	134.986	49.9971
11.0417	59.2917	0.374929	0.208072	1.09511	0	632.612	47.9941
11.125	59.2917	0.281019	0.205756	1.09501	0	630.013	47.9941
11.2083	59.2917	0.0525582	0.209331	1.79228	0	287.447	47.9941
11.375	59.2917	0.0921235	0.51351	2.1085	0	119.672	47.9941
11.4583	59.2917	0.123682	0.507107	0	0	57.266	47.9941
14.375	59.2917	0.0370495	0.497826	0.125739	0	268.703	35.0938
14.4583	59.2917	0.0522034	0.497826	0.151951	0	602.609	35.0938
14.5417	59.2917	0.0410652	0.517613	0.595531	0	519.859	24.4701
14.875	59.2917	0.0396525	1.00724	0	0	280.351	24.4701
14.9583	59.2917	0.131081	0.94284	1.30172	0	317.856	35.0938
15.0417	59.2917	0.301235	0.617939	0.803996	0	572.473	35.0938
15.125	59.2917	0.191974	0.54391	0	0	248.855	35.0938
15.2083	59.2917	0.163109	0.518714	2.91697	0	367.187	35.0938
15.2917	59.2917	0.150646	0.498644	0.848193	0.0282018	0	35.0938
16.0417	59.2917	0.0868961	0.664838	0	0.0468469	201.867	35.0938
16.125	59.2917	0.0584592	0.606695	0	0.0468469	228.601	35.0938
16.2083	59.2917	0.0406067	0.86076	0	0.0468469	233.478	35.0938
16.2917	59.2917	0.0552431	0.959788	0.394241	0	175.268	35.0938
16.375	59.2917	0.0873141	1.0179	0.0585889	0	111.904	35.0938
16.4583	59.2917	0.125765	1.08595	0	0	115.386	35.0938
16.5417	59.2917	0.247269	1.07356	0	0.00169587	201.215	35.0938
16.625	59.2917	0.0906707	0.921406	0.708456	0.00169587	126.324	35.0938
16.7083	59.2917	0.0308984	1.01936	0	0.00169587	94.876	35.0938
16.7917	59.2917	0.0198417	1.09324	0	0.0346577	62.4958	35.0938
16.875	59.2917	0.034885	1.08196	0	0.0346577	41.0047	35.0938
37.7083	59.2917	0.0544535	0	3.58169	0	953.696	77.7888
38.5417	59.2917	0.106834	0	0.634014	0	1194.77	77.7888
38.625	59.2917	0.132778	0	2.28408	0	907.816	77.7888
39.625	59.2917	0.0322771	0	6.13629	0	830.371	77.7888
39.7083	59.2917	0.0815211	0	2.56543	0	850.581	77.7888
39.7917	59.2917	0.116835	0	2.47969	0	1009.02	77.7888
39.875	59.2917	0.0745411	0	5.26686	0	834.334	77.7888
39.9583	59.2917	0.0205001	0	1.46424	0	571.345	77.7888
40.7083	59.2917	0.0340582	0	2.04856	0	807.932	77.7888
54.2917	59.2917	0.0681556	0	0	0.0202973	689.488	81.2618
9.45833	59.2083	0.102677	0.914417	1.54925	0	212.599	63.154
14.375	59.2083	0.0355663	0.982383	0.641827	0.00286579	178.444	35.0938
14.7917	59.2083	0.046093	0.906168	0	0	107.255	32.6493
14.875	59.2083	0.285911	0.854709	1.63387	0	355.16	35.0938
14.9583	59.2083	0.38403	0.787076	2.12034	0	376.961	35.0938
15.0417	59.2083	0.269891	0.602942	2.3843	0	314.707	35.0938
15.125	59.2083	0.369518	0.517325	1.95063	0	368.273	35.0938
15.2083	59.2083	0.229441	0.487699	1.14936	0	133.202	35.0938
15.2917	59.2083	0.195194	0.477558	2.09465	0.0357007	97.925	35.0938
15.375	59.2083	0.161343	0.51942	2.82173	0.0357007	30.7994	35.0938
15.4583	59.2083	0.246109	0.644076	1.62466	0.0357007	132.867	35.0938
16.2917	59.2083	0.0177384	0.933724	0	0.0287031	20.5853	35.0938
16.625	59.2083	0.0422675	0.812237	0	0.0270633	32.4496	35.0938
16.7083	59.2083	0.0378186	0.931996	0	0.0270633	68.5975	35.0938
16.7917	59.2083	0.0226069	1.00359	0	0.0186079	26.6128	35.0938
16.875	59.2083	0.00864114	0.950929	0	0.0186079	26.8357	24.4701
17.125	59.2083	0.0127218	0.571047	0	0.0135851	90.7147	24.4701
38.5417	59.2083	0.126649	0	3.45985	0	1186.73	77.7888
38.625	59.2083	0.169625	0	0.514477	0	721.118	77.7888
39.625	59.2083	0.0418521	0	4.81493	0	827.287	77.7888
39.7083	59.2083	0.149938	0	3.45537	0	1010.43	77.7888
39.7917	59.2083	0.160077	0	3.79351	0.000948161	1102.05	77.7888
39.9583	59.2083	0.0346774	0	1.43988	0.000948161	1045.56	77.7888
40.625	59.2083	0.0229788	0	0	0.00130388	602.605	71.5278
47.7917	59.2083	0.0275808	0	0	0.0138399	501.055	76.7854
54.7083	59.2083	0.0388303	0	1.27177	0.0179656	930.37	81.2618
54.7917	59.2083	0.0458283	0	1.35711	0.00875396	1005.42	81.2618
54.875	59.2083	0.109007	0	2.25591	0.00875396	1096.87	81.2618
14.7083	59.125	0.0663741	0.834873	0.12099	0	456.121	35.0938
14.7917	59.125	0.0668346	0.817872	0.343803	0	238.694	35.0938
14.875	59.125	0.450413	0.623362	0.765014	0	387.751	35.0938
14.9583	59.125	0.425113	0.54555	2.34438	0	399.589	35.0938
15.0417	59.125	0.388529	0.505393	0.872002	0	263.588	35.0938
15.125	59.125	0.402158	0.477398	1.2945	0	421.016	35.0938
15.2083	59.125	0.218667	0.467123	1.21396	0	78.1656	35.0938
15.2917	59.125	0.232757	0.458445	1.9296	0.0357007	145.79	35.0938
15.375	59.125	0.243737	0.525885	1.41093	0.0357007	192.209	35.0938
15.4583	59.125	0.185444	0.801798	0.65477	0.0357007	149.787	35.0938
16.2917	59.125	0.0756589	0.896943	0	0.0287031	141.277	35.0938
16.375	59.125	0.0472593	0.807347	0	0.0287031	68.4028	24.4701
16.4583	59.125	0.00829394	0.448963	0.158248	0.0287031	59.1631	24.4701
16.5417	59.125	0.08835	0.54366	0.614561	0.0270633	52.5281	35.0938
16.625	59.125	0.00666943	0.810423	0	0.0270633	30.4248	35.0938
16.7083	59.125	0.11963	0.89412	3.61235	0.0270633	148.43	35.0938
16.7917	59.125	0.123012	0.881179	0	0.0186079	156.24	35.0938
16.875	59.125	0.00811748	0.788031	0	0.0186079	132.229	35.0938
16.9583	59.125	0.033795	0.42068	0	0.0186079	95.9924	35.0938
17.0417	59.125	0.00486341	0.504472	1.10283	0.0135851	17.2224	35.0938
17.125	59.125	0.0911726	0.496759	1.12708	0.0135851	76.3542	35.0938
17.2083	59.125	0.0712608	0.585625	0	0.0135851	243.927	35.0938
38.7917	59.125	0.0492794	0	3.97768	0	808.146	77.7888
39.7917	59.125	0.0439374	0	4.5828	0.000948161	1004.81	77.7888
39.875	59.125	0.0341379	0	0.610204	0.000948161	831.204	77.7888
39.9583	59.125	0.0546323	0	0	0.000948161	928.178	77.7888
40.0417	59.125	0.0648481	0	0.547259	0	1093.85	77.7888
40.125	59.125	0.0288998	0	0	0	651.621	77.7888
40.2083	59.125	0.0167682	0	5.49053	0	696.9	77.7888
46.125	59.125	0.0869678	0	0	0.0176023	603.125	81.1196
54.5417	59.125	0.144887	0	0	0.0179656	1179.26	81.2618
54.7083	59.125	0.108451	0	1.10766	0.0179656	1544.5	81.2618
54.7917	59.125	0.339794	0	1.81965	0.00875396	1417.34	81.2618
54.875	59.125	0.0932454	0	1.65766	0.00875396	1519.38	81.2618
14.7917	59.0417	0.0815774	0.637924	0	0	221.686	35.0938
14.875	59.0417	0.276039	0.613144	0	0	314.901	35.0938
14.9583	59.0417	0.259753	0.514023	0	0	170.762	35.0938
15.0417	59.0417	0.160143	0.505393	0.590715	0	136.228	35.0938
15.125	59.0417	0.127714	0.473842	0	0	185.363	35.0938
15.2083	59.0417	0.0493321	0.465955	0	0	41.5317	35.0938
15.2917	59.0417	0.0340583	0.48894	0.0334121	0.0357007	20.6033	35.0938
15.375	59.0417	0.103582	0.467852	0.280204	0.0357007	99.5858	35.0938
16.2917	59.0417	0.0554007	0.896943	0.190797	0.0287031	135.639	35.0938
16.375	59.0417	0.250192	0.807347	0	0.0287031	283.904	35.0938
16.4583	59.0417	0.115395	0.448963	0.261096	0.0287031	109.983	35.0938
16.5417	59.0417	0.0693327	0.883469	0.918869	0.0270633	51.2226	35.0938
16.625	59.0417	0.0126468	0.883469	2.3992	0.0270633	38.8519	24.4701
16.7083	59.0417	0.0452588	0.853157	2.96081	0.0270633	89.8691	35.0938
16.7917	59.0417	0.040807	0.848114	3.05512	0.0186079	158.377	35.0938
17.125	59.0417	0.0615933	0.853058	0	0.0135851	13.4768	35.0938
17.2083	59.0417	0.104557	0.879872	0	0.0135851	119.58	35.0938
40.2083	59.0417	0.0429399	0	2.59939	0	923.378	77.7888
40.2917	59.0417	0.0355458	0	8.27075	0.000513017	808.162	77.7888
46.7917	59.0417	0.105806	0	0	0.0150149	844.493	81.1196
54.7083	59.0417	0.0994418	0	2.38279	0.0179656	1607.28	81.2618
54.7917	59.0417	0.0561127	0	1.57799	0.00875396	1280.67	81.2618
54.875	59.0417	0.175256	0	4.65032	0.00875396	1511.93	81.2618
54.9583	59.0417	0.111256	0	1.93745	0.00875396	1465.59	81.2618
55.0417	59.0417	0.115119	0	1.84173	0.00681499	1514.43	81.2618
55.125	59.0417	0.048262	0	0.684851	0.00681499	1263.19	81.2618
15.4583	58.9583	0.0191153	0.819459	1.39022	0	108.626	35.0938
15.7917	58.9583	0.00793911	0.419496	0	0.0122548	161.866	24.4701
16.125	58.9583	0.0419655	0.917425	0	0.0131359	62.0656	35.0938
16.2083	58.9583	0.0360821	0.917425	0.878918	0.0131359	206.679	35.0938
46.5417	58.9583	0.125649	0	0	0.0189854	581.17	81.1196
46.7083	58.9583	0.140077	0	3.18379	0.0189854	783.589	81.1196
46.7917	58.9583	0.276587	0	1.48711	0.0165505	1138.41	81.1196
54.2917	58.9583	0.0338344	0	0.152772	0.0181125	639.758	81.2618
54.375	58.9583	0.071746	0	0	0.0181125	612.405	81.2618
54.5417	58.9583	0.164544	0	5.0801	0.01452	1521.2	81.2618
54.625	58.9583	0.274557	0	3.11127	0.01452	1817.66	81.2618
54.7083	58.9583	0.0577994	0	0	0.01452	1241.66	81.2618
54.875	58.9583	0.117203	0	5.37909	0.0137452	1040.04	81.2618
54.9583	58.9583	0.312408	0	1.04441	0.0137452	1638.05	81.2618
55.0417	58.9583	0.0972871	0	2.82885	0.0139525	1502.66	81.2618
55.125	58.9583	0.121469	0	1.0396	0.0139525	1396.61	81.2618
55.375	58.9583	0.0502618	0	1.37178	0.0159804	1075.07	81.2618
15.2083	58.875	0.0340175	0.809804	0	0.0140419	152.5	35.0938
15.4583	58.875	0.0347744	0.819459	1.05855	0	156.898	35.0938
46.625	58.875	0.056726	0	1.63849	0.0189854	493.621	81.1196
46.7083	58.875	0.106997	0	0.886316	0.0189854	744.935	81.1196
46.7917	58.875	0.104682	0	0.0822304	0.0165505	669.237	81.1196
47.9583	58.875	0.0254146	0	0	0.0181601	556.844	76.7854
54.2917	58.875	0.0435846	0	0	0.0181125	782.218	81.2618
54.625	58.875	0.0202028	0	1.22149	0.01452	790.094	81.2618
54.7917	58.875	0.0398968	0	0.343801	0.0137452	751.079	81.2618
54.875	58.875	0.0717103	0	0	0.0137452	1163.39	81.2618
56.0417	58.875	0.0188221	0	0	0.0128889	272.993	81.2618
56.125	58.875	0.0160206	0	1.17098	0.0128889	265.078	81.2618
15.0417	58.7917	0.0243455	0.520284	0	0.0140419	119.704	24.4701
15.2917	58.7917	0.0117026	0.827643	0	0	59.2166	24.4701
15.4583	58.7917	0.0475086	0.796885	1.86205	0	216.849	35.0938
15.5417	58.7917	0.00587991	0.514866	0.183581	0	14.9129	35.0938
15.625	58.7917	0.0121459	0.513088	0	0	45.6377	24.4701
36.2917	58.7917	0.0262152	0	3.34872	0	851.699	77.7888
36.375	58.7917	0.0918349	0	4.59481	0	1128.9	77.7888
36.4583	58.7917	0.10258	0	3.89391	0	943.844	77.7888
41.0417	58.7917	0.0320445	0	2.8243	0.0139	1005.39	71.5278
44.2917	58.7917	0.0985589	0	0.38135	0.0264449	749.747	81.1196
47.9583	58.7917	0.08979	0	0	0.0181601	771.447	76.7854
49.0417	58.7917	0.0658843	0	0	0.0128034	1282.26	76.7854
49.125	58.7917	0.0599984	0	0	0.0128034	1111.39	76.7854
50.625	58.7917	0.0375485	0	0	0	366.013	76.7854
56.7917	58.7917	0.0138322	0	0	0.00641471	369.192	81.2618
61.5417	58.7917	0.0190628	0	0	0.00686964	578.001	72.7065
61.7917	58.7917	0.0342522	0	0	0.00712687	1418.46	72.7065
61.875	58.7917	0.0206393	0	0	0.00712687	1050.52	72.7065
15.2917	58.7083	0.0713597	0.689525	0	0.0188743	215.806	35.0938
15.375	58.7083	0.129363	0.703528	1.19338	0.0188743	108.77	35.0938
15.4583	58.7083	0.0378002	0.796885	0.444989	0.0188743	14.0672	35.0938
25.2917	58.7083	0.0232167	0.647193	0	0	92.9808	57.2725
25.375	58.7083	0.0293909	0.651437	1.9283	0	55.2843	57.2725
25.4583	58.7083	0.0498537	0.733238	0	0	213.648	56.9231
25.5417	58.7083	0.192002	0.811484	0.683641	0	369.647	56.9231
25.625	58.7083	0.159096	0.96378	0.628932	0	355.858	56.9231
25.7083	58.7083	0.0526126	0.997428	0	0	122.919	56.9231
25.7917	58.7083	0.190849	0.998901	1.52735	0.0040413	346.184	56.9231
25.875	58.7083	0.122708	0.976705	2.24333	0.0040413	168.855	56.9231
25.9583	58.7083	0.221811	0.861384	1.89382	0.0040413	314.958	56.9231
26.0417	58.7083	0.10076	0.872548	0	0	288.381	56.9231
26.125	58.7083	0.077331	0.718633	0.64958	0	470.526	56.9231
26.2083	58.7083	0.0571325	0.6714	0	0	362.002	56.9231
26.2917	58.7083	0.106188	0.688321	1.66084	0	341.587	56.9231
26.375	58.7083	0.116453	0.720827	1.77742	0	687.549	56.9231
26.4583	58.7083	0.129525	0.71431	0	0	788.084	56.9231
26.5417	58.7083	0.119796	0.690874	0	0	1227.59	56.9231
26.625	58.7083	0.252494	0.700874	2.04676	0	1587.13	56.9231
26.7083	58.7083	0.23022	0.700834	0.617745	0	1210.33	56.9231
26.7917	58.7083	0.116038	0.794495	0	0	716.911	56.9231
26.875	58.7083	0.0525471	0.99607	0.93941	0	293.175	57.2725
36.4583	58.7083	0.0390001	0	1.95381	0	684.724	77.7888
45.4583	58.7083	0.0771251	0	1.47495	0.0120934	616.217	81.1196
48.2083	58.7083	0.0177727	0	0	0.00351757	295.86	76.7854
54.9583	58.7083	0.0394227	0	0	0.016218	672.341	81.2618
55.0417	58.7083	0.0729966	0	3.13976	0	1197.58	81.2618
55.125	58.7083	0.038259	0	0	0	661.83	81.2618
55.2083	58.7083	0.0164671	0	0	0	449.41	81.2618
55.625	58.7083	0.019223	0	0	0.0226411	332.328	81.2618
56.7917	58.7083	0.0594149	0	0	0.00817531	726.842	81.2618
59.7917	58.7083	0.0278849	0	0	0.00918138	745.167	72.7065
61.7083	58.7083	0.0135963	0	0	0.00301325	757.045	72.7065
61.7917	58.7083	0.0231833	0	0	0.00617436	1101.86	72.7065
61.875	58.7083	0.0180828	0	0	0.00617436	808.824	72.7065
-116.292	58.625	0.0232236	1.31244	1.18331	0	439.817	47.0239
-116.208	58.625	0.017806	1.31976	0.9736	0	647.883	33.4717
-116.125	58.625	0.00623134	1.32245	0.85034	0	279.259	47.0239
15.2917	58.625	0.0490638	0.48929	0	0.0188743	111.744	35.0938
15.375	58.625	0.0547869	0.484895	0	0.0188743	30.8276	35.0938
25.0417	58.625	0.113673	0.699546	2.41812	0	134.005	56.9231
25.125	58.625	0.0617375	0.695695	2.41556	0	80.7334	56.9231
25.4583	58.625	0.0806537	0.838148	0	0	253.562	56.9231
25.5417	58.625	0.200859	1.0017	1.59696	0	289.474	56.9231
25.625	58.625	0.102712	0.999788	1.81325	0	174.598	56.9231
25.7083	58.625	0.12531	0.990878	3.8659	0	166.782	56.9231
25.7917	58.625	0.0789834	0.963512	2.2148	0.0040413	350.232	56.9231
25.875	58.625	0.0946868	0.893442	2.52319	0.0040413	371.901	56.9231
25.9583	58.625	0.137198	0.710786	3.0157	0.0040413	356.701	56.9231
26.0417	58.625	0.122424	0.680552	0	0	255.49	56.9231
26.125	58.625	0.145892	0.674588	4.04492	0	279.464	56.9231
26.2083	58.625	0.0254927	0.648624	2.87702	0	174.057	56.9231
26.2917	58.625	0.0558808	0.683145	4.31852	0	212.314	56.9231
26.375	58.625	0.0400046	0.745292	4.35936	0	170.207	56.9231
26.4583	58.625	0.0250966	0.749861	0.490026	0	187.601	57.2725
26.5417	58.625	0.125096	0.746949	0.246605	0	628.83	56.9231
26.625	58.625	0.234252	0.653341	0	0	880.498	56.9231
26.7083	58.625	0.205951	0.697772	0	0	930.624	56.9231
26.7917	58.625	0.0314511	0.765155	0.0394984	0	283.923	57.2725
26.9583	58.625	0.0331841	0.574236	0	0	419.711	57.2725
45.4583	58.625	0.0529806	0	0.0468663	0.0120934	662.65	81.1196
48.125	58.625	0.0236704	0	0	0.00351757	567.022	76.7854
48.2083	58.625	0.0216825	0	0	0.00351757	452.975	76.7854
48.2917	58.625	0.0282605	0	0	0.00304189	521.289	76.7854
48.5417	58.625	0.0398453	0	0	0.0085088	739.667	76.7854
48.625	58.625	0.030753	0	0	0.0085088	902.234	76.7854
48.7083	58.625	0.0270425	0	0	0.0085088	808.622	76.7854
48.875	58.625	0.0345658	0	0	0.00735462	919.745	76.7854
48.9583	58.625	0.0486674	0	0	0.00735462	1260.86	76.7854
49.2083	58.625	0.0203449	0	0	0.00160676	632.747	76.7854
49.2917	58.625	0.0230373	0	0	0	577.669	76.7854
50.2917	58.625	0.049971	0	0	0.00245097	598.238	76.7854
50.375	58.625	0.0578266	0	0	0.00245097	759.407	76.7854
54.9583	58.625	0.0537181	0	0	0.016218	545.327	81.2618
55.0417	58.625	0.038307	0	0	0	697.179	81.2618
55.2083	58.625	0.044207	0	4.66307	0	1021.69	81.2618
55.2917	58.625	0.027342	0	0	0.00410801	439.638	81.2618
55.375	58.625	0.0337355	0	0	0.00410801	326.217	81.2618
55.5417	58.625	0.0631717	0	2.77717	0.0226411	1209.43	81.2618
55.625	58.625	0.0423761	0	2.18791	0.0226411	1049.54	81.2618
55.7083	58.625	0.0446952	0	1.08954	0.0226411	864.9	81.2618
-117.125	58.5417	0.0443155	1.2782	0.566421	0	1720.89	47.0239
-117.042	58.5417	0.0381964	1.2782	0.772918	0	1234.68	33.4717
-116.958	58.5417	0.0389409	1.29342	1.1196	0	1339.69	33.4717
-116.875	58.5417	0.114999	1.28925	1.08088	0	1671.42	33.4717
-116.792	58.5417	0.136661	1.27993	1.67009	0	1714.33	33.4717
-116.708	58.5417	0.0545931	1.27441	0.978128	0	1431.8	33.4717
-116.458	58.5417	0.0517249	1.29303	0.886963	0	1812.58	33.4718
-116.375	58.5417	0.0466309	1.30106	1.12138	0	1438.14	33.4717
-116.292	58.5417	0.0644464	1.31244	1.21148	0	1681.12	33.4717
-116.208	58.5417	0.0840642	1.31976	1.25815	0	1945.65	33.4718
-116.125	58.5417	0.0320664	1.32245	3.12298	0	1090.28	33.4718
-116.042	58.5417	0.0944501	1.32675	2.06008	0	1455.29	33.4718
15.2917	58.5417	0.129471	0.500397	0	0.0188743	456.429	35.0938
15.375	58.5417	0.193713	0.493046	0	0.0188743	451.395	35.0938
15.4583	58.5417	0.078163	0.499959	2.056	0.0188743	258.452	35.0938
25.0417	58.5417	0.0357068	0.756988	2.04856	0	106.83	57.2725
25.125	58.5417	0.0305272	0.754799	3.0422	0	381.796	57.2725
25.2083	58.5417	0.0184027	0.754251	0.469326	0	382.969	57.2725
25.375	58.5417	0.0885342	0.582779	0	0	254.329	57.2725
25.4583	58.5417	0.22905	0.582779	0	0	250.096	56.9231
25.5417	58.5417	0.213972	1.04591	0	0	314.579	56.9231
25.625	58.5417	0.114737	1.02508	0	0	329.961	56.9231
25.7083	58.5417	0.0307538	1.01987	3.31768	0	125.027	56.9231
25.875	58.5417	0.0961797	0.723459	2.3566	0.0040413	501.411	56.9231
25.9583	58.5417	0.0547839	0.991735	2.83739	0.0040413	247.366	56.9231
26.2917	58.5417	0.0341373	0.985827	3.67942	0	303.087	56.9231
26.375	58.5417	0.014655	0.98482	2.31154	0	61.231	57.2725
26.4583	58.5417	0.0441389	0.980792	0	0	129.802	56.9231
26.5417	58.5417	0.0667329	0.977984	1.72658	0	521.934	56.9231
26.625	58.5417	0.188811	0.607586	1.11805	0	971.798	56.9231
26.7083	58.5417	0.20309	0.814856	0	0	1023.56	56.9231
26.7917	58.5417	0.125933	0.968509	0.0459631	0	717.235	56.9231
26.875	58.5417	0.0547844	0.834143	2.16481	0	412.019	56.9231
26.9583	58.5417	0.0198457	0.574236	2.31216	0	336.659	57.2725
46.7917	58.5417	0.0141973	0	0.145876	0.012499	254.602	76.7854
46.875	58.5417	0.023048	0	0	0.012499	560.381	76.7854
46.9583	58.5417	0.0173981	0	0.0199382	0.012499	398.948	76.7854
47.5417	58.5417	0.0164709	0	0	0.00633064	317.046	76.7854
48.125	58.5417	0.0785303	0	0	0.00351757	799.121	76.7854
48.2083	58.5417	0.267656	0	0.724127	0.00351757	1187.81	76.7854
48.2917	58.5417	0.189362	0	0	0.00304189	1028.53	76.7854
48.7083	58.5417	0.0213662	0	0	0.0085088	974.946	76.7854
48.7917	58.5417	0.0229837	0	0	0.00735462	909.123	76.7854
48.875	58.5417	0.0770586	0	0	0.00735462	1464.42	76.7854
49.2083	58.5417	0.110123	0	0	0.00160676	1469.04	76.7854
49.2917	58.5417	0.0562454	0	0	0	1097.38	76.7854
49.375	58.5417	0.0556327	0	0	0	911.996	78.8768
54.0417	58.5417	0.0250127	0	0	0.0102112	507.598	81.2618
54.7083	58.5417	0.0175194	0	0	0.0140896	654.81	81.2618
54.7917	58.5417	0.115942	0	4.30364	0.016218	1270.06	81.2618
54.875	58.5417	0.0886871	0	3.28312	0.016218	916.273	81.2618
55.2083	58.5417	0.125918	0	0.756517	0	1249.34	81.2618
55.2917	58.5417	0.0293243	0	0	0.00410801	600.384	81.2618
55.625	58.5417	0.0454608	0	1.26528	0.0226411	754.911	81.2618
55.7083	58.5417	0.0642622	0	0	0.0226411	913.79	81.2618
-117.125	58.4583	0.0274033	1.1749	0.272056	0	1426.07	33.4718
-116.792	58.4583	0.114722	1.0788	1.71622	0	1871.92	33.4717
-116.708	58.4583	0.0423902	1.07486	0.399549	0	1460.78	33.4717
-116.625	58.4583	0.0574264	1.06664	0.233026	0	1411.63	33.4717
-116.542	58.4583	0.0821097	1.05022	0.187596	0	1436.7	33.4717
-116.458	58.4583	0.10035	1.06112	0.813257	0.00107042	2028.94	33.4718
-116.375	58.4583	0.146199	1.06267	0.376032	0.00107042	2117.72	33.4717
-116.292	58.4583	0.0726622	1.18131	0.116117	0.00107042	1371.18	33.4717
-116.208	58.4583	0.101613	1.22929	0.343781	0	1414.33	33.4717
-116.125	58.4583	0.192282	1.19153	1.66409	0	2062.1	33.4717
-116.042	58.4583	0.17038	1.22564	0.490003	0	1971.92	33.4717
-115.958	58.4583	0.171732	1.194	0	0	1694.6	33.4717
-115.875	58.4583	0.0646212	1.23853	0.626401	0	1271.01	33.4718
-115.708	58.4583	0.0504057	1.14293	0.619577	0	1071.82	33.4717
-115.625	58.4583	0.043038	1.15198	0.300411	0	845.219	33.4718
15.0417	58.4583	0.314497	0.696876	0	0.011737	1187.59	35.0938
15.125	58.4583	0.224903	1.02998	0	0.011737	848.375	35.0938
15.2083	58.4583	0.359063	1.09584	0	0.011737	1091.52	35.0938
15.2917	58.4583	0.282651	1.08806	1.46495	0	954.958	35.0938
15.375	58.4583	0.361198	1.09201	0.582285	0	1288.43	35.0938
15.4583	58.4583	0.372879	1.08479	1.64882	0	1003.55	35.0938
15.5417	58.4583	0.339783	0.74211	1.0728	0.0190108	929.025	35.0938
15.7083	58.4583	0.29327	1.11737	1.18708	0.0190108	974.219	35.0938
15.7917	58.4583	0.258095	1.10908	0.282095	0.0199005	866.275	35.0938
15.875	58.4583	0.20361	1.08567	0.843312	0.0199005	458.944	35.0938
15.9583	58.4583	0.236117	1.04176	0	0.0199005	268.258	35.0938
16.0417	58.4583	0.09713	0.896292	0	0.000626251	204.184	35.0938
16.125	58.4583	0.0801289	0.90075	1.03298	0.000626251	116.206	35.0938
16.2083	58.4583	0.191755	0.634673	0	0.000626251	126.088	35.0938
16.2917	58.4583	0.384506	0.456545	0	0.014614	166.694	35.0938
16.375	58.4583	0.533385	0.923035	0	0.014614	114.509	35.0938
16.4583	58.4583	0.272577	0.923035	0	0.014614	2.35868	35.0938
25.375	58.4583	0.102154	0.583351	0	0	175.534	56.9231
25.4583	58.4583	0.370763	0.583351	0	0	431.653	56.9231
25.5417	58.4583	0.162153	0.931278	0	0	643.019	56.9231
25.625	58.4583	0.100056	0.920014	0	0	524.829	56.9231
25.7083	58.4583	0.0391567	0.717645	0.855015	0	84.1146	57.2725
26.375	58.4583	0.0487952	1.01563	3.23779	0.00158054	316.43	56.9231
26.4583	58.4583	0.051929	1.01563	3.65725	0.00158054	146.205	56.9231
26.5417	58.4583	0.0579895	0.973459	2.64868	0.00304864	284.568	56.9231
26.625	58.4583	0.163491	0.969151	0.608444	0.00304864	635.847	56.9231
26.7083	58.4583	0.405097	0.965634	0	0.00304864	1034.07	56.9231
26.7917	58.4583	0.433563	0.955299	0	0	1016.86	56.9231
26.875	58.4583	0.217103	0.942095	0.524129	0	1038.5	56.9231
26.9583	58.4583	0.114505	0.94153	1.46984	0	1170.45	56.9231
41.2917	58.4583	0.0230695	0	0	0.0106603	698.206	81.1196
41.375	58.4583	0.0760084	0	0	0.0106603	1153.33	81.1196
41.875	58.4583	0.0705527	0	0	0.0104865	517.079	81.1196
41.9583	58.4583	0.25675	0	0	0.0104865	750.108	81.1196
45.5417	58.4583	0.20089	0	0	0.00869837	1647.44	81.1196
47.0417	58.4583	0.0286689	0	0	0.0141598	843.77	76.7854
47.625	58.4583	0.0705286	0	0	0.00600842	731.846	76.7854
47.7083	58.4583	0.0635269	0	0	0.00600842	508.732	76.7854
47.7917	58.4583	0.0465556	0	0	0.0104463	453.141	76.7854
47.875	58.4583	0.0128481	0	0	0.0104463	244.277	76.7854
47.9583	58.4583	0.0920435	0	0	0.0104463	680.096	76.7854
48.0417	58.4583	0.11737	0	0	0.00984728	783.333	76.7854
48.125	58.4583	0.205557	0	0	0.00984728	944.915	76.7854
48.2083	58.4583	0.318363	0	0	0.00984728	1225.84	76.7854
48.2917	58.4583	0.241808	0	0	0	1180.86	76.7854
48.375	58.4583	0.108509	0	0	0	947.242	76.7854
48.5417	58.4583	0.0765715	0	0	0	1309.58	76.7854
49.125	58.4583	0.0314733	0	0	0	991.15	76.7854
49.2083	58.4583	0.04075	0	0	0	1413.5	76.7854
49.7917	58.4583	0.0625681	0	0	0	1270.52	76.7854
49.875	58.4583	0.029602	0	0	0	589.398	76.7854
50.5417	58.4583	0.0325151	0	0	0	549.163	76.7854
50.625	58.4583	0.0309914	0	0	0	665.689	76.7854
50.7083	58.4583	0.0364602	0	0	0	728.93	76.7854
50.7917	58.4583	0.038764	0	0.0701771	0.00247294	794.046	76.7854
50.875	58.4583	0.0578706	0	0.568489	0.00247294	1039.66	76.7854
50.9583	58.4583	0.0555565	0	1.16375	0.00247294	740.1	76.7854
51.0417	58.4583	0.0292991	0	0	0.000387877	754.834	76.7854
54.125	58.4583	0.038559	0	1.87925	0.00895789	633.634	81.2618
54.2083	58.4583	0.0376475	0	0	0.00895789	665.082	81.2618
54.2917	58.4583	0.0318295	0	0	0.00517842	416.819	81.2618
54.4583	58.4583	0.0300213	0	0	0.00517842	732.059	81.2618
54.5417	58.4583	0.0396848	0	0	0.0100223	697.655	81.2618
54.7917	58.4583	0.119123	0	0.247532	0.0148682	885.939	81.2618
54.875	58.4583	0.212003	0	5.47967	0.0148682	1360.31	81.2618
55.125	58.4583	0.0588625	0	2.64557	0.0130138	1108.01	81.2618
55.2083	58.4583	0.0223236	0	0	0.0130138	816.676	81.2618
55.2917	58.4583	0.0273494	0	0	0.00655362	410.598	81.2618
55.875	58.4583	0.0822157	0	0	0.00114679	867.499	81.2618
55.9583	58.4583	0.0572805	0	0	0.00114679	1038.56	81.2618
56.0417	58.4583	0.0358521	0	0	0.0268498	694.452	81.2618
56.2083	58.4583	0.051677	0	0	0.0268498	666.952	81.2618
61.625	58.4583	0.0335249	0	0	0.00691539	1079.23	72.7065
61.7083	58.4583	0.062105	0	0	0.00691539	1864.16	72.7065
61.7917	58.4583	0.0443752	0	0	0.008311	1655.43	72.7065
61.875	58.4583	0.0190717	0	0	0.008311	706.882	72.7065
-116.792	58.375	0.0349537	1.0788	0.313833	0	762.669	30.0555
-116.708	58.375	0.102235	1.07481	0.238344	0	926.144	33.4717
-116.625	58.375	0.0464314	1.06631	1.48436	0	791.258	33.4718
-116.542	58.375	0.0388553	1.05022	0.0626394	0	1078.07	33.4718
-116.458	58.375	0.0189854	1.06112	0.0329856	0.00107042	481.675	33.4718
-116.208	58.375	0.113349	0.694019	0.154571	0	1490.96	33.4717
-116.125	58.375	0.15338	1.19153	2.11748	0	1451.13	33.4717
-116.042	58.375	0.17401	1.22564	2.13841	0	1710.33	33.4717
-115.958	58.375	0.160218	1.06502	0.90987	0	1889.91	33.4717
-115.875	58.375	0.107825	1.08403	0.375816	0	1414.55	33.4717
-115.792	58.375	0.0276894	1.10803	0.469195	0	857.818	33.4717
15.0417	58.375	0.379533	0.91517	1.91864	0.011737	1162.55	35.0938
15.125	58.375	0.382935	0.986531	0.447593	0.011737	1084.91	35.0938
15.2083	58.375	0.334525	1.00385	1.47535	0.011737	1052.17	35.0938
15.2917	58.375	0.392509	1.0036	0.0673546	0	881.35	35.0938
15.375	58.375	0.301575	0.935338	0	0	955.308	35.0938
15.4583	58.375	0.296772	0.661772	0.225342	0	720.923	35.0938
15.5417	58.375	0.405411	0.928923	0	0.0190108	859.629	35.0938
15.625	58.375	0.153043	0.967488	0	0.0190108	560.24	35.0938
15.7083	58.375	0.27543	0.775553	0.503965	0.0190108	825.927	35.0938
15.7917	58.375	0.184811	0.66708	0	0.0199005	539.698	35.0938
15.875	58.375	0.19064	0.685378	0.26587	0.0199005	334.781	35.0938
15.9583	58.375	0.157432	1.04176	1.62121	0.0199005	141.461	35.0938
16.0417	58.375	0.0325788	0.472607	0	0.000626251	120.266	35.0938
16.125	58.375	0.0682503	0.663388	0.0270737	0.000626251	137.219	35.0938
16.2083	58.375	0.123272	0.778735	0	0.000626251	106.385	35.0938
16.375	58.375	0.0839422	0.561341	0.0295492	0.014614	90.3758	35.0938
16.4583	58.375	0.16391	0.561341	0	0.014614	188.429	35.0938
25.2917	58.375	0.0233699	0.646605	0	0	180.438	57.2725
25.375	58.375	0.105902	0.586814	1.19506	0	193.928	56.9231
25.4583	58.375	0.343753	0.599049	0	0	249.541	56.9231
25.5417	58.375	0.39827	0.918699	0	0	604.978	56.9231
25.625	58.375	0.552508	0.700999	0	0	536.465	56.9231
25.7083	58.375	0.280062	0.769533	0	0	287.116	56.9231
26.2917	58.375	0.0930931	0.688371	0	0.00158054	311.031	56.9231
26.375	58.375	0.193916	0.705935	0	0.00158054	448.745	56.9231
26.4583	58.375	0.0447829	0.762141	0	0.00158054	537.543	56.9231
26.5417	58.375	0.119288	0.970756	0	0.00304864	671.796	56.9231
26.625	58.375	0.242976	0.970644	0	0.00304864	812.344	56.9231
26.7083	58.375	0.360763	0.977721	0.374247	0.00304864	1228.88	56.9231
26.7917	58.375	0.30425	0.969899	0	0	1132.91	56.9231
26.875	58.375	0.201917	0.900778	1.03337	0	1088.46	56.9231
26.9583	58.375	0.26218	0.699643	2.37966	0	1077.68	56.9231
41.2083	58.375	0.0233016	0	0	0.00682825	750.541	81.1196
46.7917	58.375	0.0148383	0	0	0.00836369	248.929	76.7854
46.875	58.375	0.0124608	0	0	0.00836369	281.369	76.7854
47.625	58.375	0.0870387	0	0	0.00600842	383.005	76.7854
47.7083	58.375	0.0575112	0	0	0.00600842	458.533	76.7854
47.7917	58.375	0.0259233	0	0	0.0104463	367.773	76.7854
47.875	58.375	0.0120792	0	0	0.0104463	154.593	76.7854
47.9583	58.375	0.0248989	0	0	0.0104463	521.651	76.7854
48.0417	58.375	0.156599	0	0	0.00984728	866.8	76.7854
48.125	58.375	0.224197	0	0	0.00984728	1071.35	76.7854
48.2083	58.375	0.290532	0	1.14884	0.00984728	1198.28	76.7854
48.2917	58.375	0.151377	0	0	0	1439.52	76.7854
48.375	58.375	0.286981	0	0	0	1601.46	76.7854
48.4583	58.375	0.101172	0	1.37761	0	1659.08	76.7854
48.875	58.375	0.0302334	0	0	0	959.771	76.7854
48.9583	58.375	0.0420584	0	0	0	1269.44	76.7854
49.0417	58.375	0.123092	0	0.436352	0	1802.07	76.7854
49.125	58.375	0.0379057	0	0	0	1280.23	76.7854
49.7917	58.375	0.0283403	0	0	0	542.085	76.7854
49.875	58.375	0.0299418	0	0.00189031	0	637.857	76.7854
50.2917	58.375	0.0419084	0	0	0	907.808	76.7854
50.375	58.375	0.115851	0	0	0	1013.59	76.7854
50.4583	58.375	0.0918527	0	0	0	1045.78	76.7854
50.5417	58.375	0.14552	0	1.07158	0	1101.4	76.7854
50.625	58.375	0.0552947	0	0	0	757.951	76.7854
50.7917	58.375	0.0992783	0	0	0.00247294	900.428	76.7854
50.875	58.375	0.0625785	0	0	0.00247294	855.848	76.7854
50.9583	58.375	0.160139	0	2.75069	0.00247294	1036.28	76.7854
51.0417	58.375	0.18696	0	0.453656	0.000387877	1146.68	76.7854
51.125	58.375	0.227113	0	0	0.000387877	1450.8	76.7854
51.2083	58.375	0.0388978	0	0.332079	0.000387877	823.789	76.7854
51.2917	58.375	0.0873396	0	0	0.00203907	1321.69	76.7854
51.375	58.375	0.0363141	0	0.242845	0.00203907	594.333	76.7854
51.4583	58.375	0.0679863	0	2.23028	0.00203907	911.433	76.7854
51.5417	58.375	0.0867466	0	2.49228	0.00244042	1104.58	76.7854
51.625	58.375	0.0226847	0	0	0.00244042	811.825	76.7854
52.0417	58.375	0.0313322	0	5.1528	0.00878814	680.543	78.8302
52.125	58.375	0.0340011	0	3.08785	0.00878814	605.635	78.8302
54.125	58.375	0.0466548	0	0	0.00895789	673.073	81.2618
54.2083	58.375	0.033511	0	0	0.00895789	630.381	81.2618
54.375	58.375	0.100122	0	2.96343	0.00517842	1505.59	81.2618
54.4583	58.375	0.0579914	0	2.17921	0.00517842	1279.18	81.2618
54.5417	58.375	0.0226568	0	0	0.0100223	510.532	81.2618
54.875	58.375	0.0123321	0	0.325704	0.0148682	238.802	81.2618
54.9583	58.375	0.325989	0	4.26264	0.0148682	1276.89	81.2618
55.125	58.375	0.0551578	0	2.76673	0.0130138	1232.39	81.2618
55.2083	58.375	0.111578	0	1.14944	0.0130138	1289.43	81.2618
55.4583	58.375	0.0529464	0	0	0.00655362	922.43	81.2618
59.7917	58.375	0.045089	0	0	0.00772709	1072.17	72.7065
61.625	58.375	0.0273726	0	0	0.00691539	859.791	72.7065
-116.375	58.2917	0.168513	1.04579	0	0.00107042	1731.17	33.4717
-116.292	58.2917	0.18626	0.912722	1.19146	0.00107042	1839.71	33.4718
-116.208	58.2917	0.302861	0.696953	1.25323	0	2213.92	33.4717
-116.125	58.2917	0.341335	0.285647	2.30861	0	2196.8	33.4717
-116.042	58.2917	0.256152	0.274893	1.15537	0	2145.42	33.4718
-115.958	58.2917	0.240823	1.03277	1.17162	0	2082.74	33.4718
-115.875	58.2917	0.0985058	1.03256	0.99723	0	1468.61	33.4718
15.0417	58.2917	0.200302	0.689394	0	0.011737	481.983	35.0938
15.125	58.2917	0.277582	0.689918	1.19359	0.011737	600.013	35.0938
15.2083	58.2917	0.158871	0.800029	0	0.011737	338.414	35.0938
15.2917	58.2917	0.157841	0.801816	0	0	221.539	35.0938
15.375	58.2917	0.242062	0.657565	0	0	392.35	35.0938
15.4583	58.2917	0.199342	0.516196	0.181486	0	224.489	35.0938
15.5417	58.2917	0.196365	0.686705	0	0.0190108	305.795	35.0938
15.625	58.2917	0.0664248	0.65667	0.685308	0.0190108	59.1779	35.0938
15.7083	58.2917	0.13997	0.613516	1.55709	0.0190108	338.781	35.0938
15.7917	58.2917	0.0762283	0.556579	0.263488	0.0199005	128.979	35.0938
15.875	58.2917	0.0675871	0.537569	0.485382	0.0199005	136.221	35.0938
15.9583	58.2917	0.130153	0.47699	0	0.0199005	138.081	35.0938
16.0417	58.2917	0.051569	0.366686	0	0.000626251	72.4117	32.6493
16.125	58.2917	0.014796	0.366686	0.4666	0.000626251	164.654	24.4701
16.2917	58.2917	0.0712168	0.83876	0	0.014614	285.299	24.4701
16.4583	58.2917	0.0704164	0.470918	0.792711	0.014614	204.511	35.0938
25.2917	58.2917	0.101889	0.647024	0	0	380.539	56.9231
25.375	58.2917	0.0376859	0.584176	0	0	89.39	57.2725
25.4583	58.2917	0.0960704	0.605164	0	0	246.729	56.9231
25.5417	58.2917	0.106618	0.720564	0.149429	0	185.57	56.9231
25.625	58.2917	0.189234	0.773264	0	0	431.433	56.9231
25.7083	58.2917	0.0946057	0.869494	0.055539	0	330.01	56.9231
26.2917	58.2917	0.279462	0.573258	0	0.00158054	270.296	56.9231
26.375	58.2917	0.36647	0.838626	0	0.00158054	303.673	56.9231
26.4583	58.2917	0.143657	0.690816	0	0.00158054	296.799	56.9231
26.5417	58.2917	0.262979	0.777051	0	0.00304864	570.992	56.9231
26.625	58.2917	0.200367	0.940997	0	0.00304864	699.849	56.9231
26.7083	58.2917	0.271198	0.983318	0	0.00304864	816.536	56.9231
26.7917	58.2917	0.179	0.972543	0	0	992.771	56.9231
26.875	58.2917	0.262546	0.932127	0	0	1036.51	56.9231
26.9583	58.2917	0.247996	0.84045	0	0	1055.16	56.9231
47.125	58.2917	0.0365886	0	0	0.0141598	635.845	76.7854
47.2917	58.2917	0.0248186	0	0	0.0100005	604.389	76.7854
47.625	58.2917	0.0726678	0	0	0.00600842	1191.17	76.7854
47.7083	58.2917	0.0332144	0	0	0.00600842	840.557	76.7854
47.7917	58.2917	0.0450347	0	0	0.0104463	838.562	76.7854
47.875	58.2917	0.019071	0	0	0.0104463	601.796	76.7854
48.0417	58.2917	0.0378792	0	0	0.00984728	667.768	76.7854
48.125	58.2917	0.0786259	0	0	0.00984728	735.697	76.7854
48.2083	58.2917	0.110119	0	0	0.00984728	1330.37	76.7854
48.2917	58.2917	0.112881	0	0	0	1611.88	76.7854
48.7083	58.2917	0.0228139	0	0	0	1018	76.7854
48.875	58.2917	0.0246334	0	0	0	923.496	76.7854
48.9583	58.2917	0.0209802	0	0	0	725.79	76.7854
49.0417	58.2917	0.038111	0	0	0	673.712	76.7854
50.125	58.2917	0.0404971	0	0	0.000349373	663.803	76.7854
50.2083	58.2917	0.0187376	0	0	0.000349373	362.565	76.7854
50.2917	58.2917	0.0497092	0	0	0	777.534	76.7854
50.375	58.2917	0.051988	0	0	0	682.113	76.7854
50.4583	58.2917	0.0599048	0	0	0	897.986	76.7854
50.5417	58.2917	0.0711174	0	0	0	675.384	76.7854
50.625	58.2917	0.0406609	0	0	0	644.835	76.7854
50.7083	58.2917	0.0535592	0	0	0	526.531	76.7854
50.7917	58.2917	0.0640153	0	1.56756	0.00247294	716.407	76.7854
50.875	58.2917	0.0492569	0	0	0.00247294	345.087	76.7854
50.9583	58.2917	0.0918354	0	0.0814176	0.00247294	785.054	76.7854
51.0417	58.2917	0.254898	0	0	0.000387877	1385.88	76.7854
51.125	58.2917	0.280102	0	0	0.000387877	1293.5	76.7854
51.2083	58.2917	0.0518514	0	0.638825	0.000387877	772.056	76.7854
51.2917	58.2917	0.138174	0	0	0.00203907	1281.85	76.7854
51.375	58.2917	0.0739159	0	0	0.00203907	774.351	76.7854
51.4583	58.2917	0.0870307	0	0	0.00203907	941.005	76.7854
51.5417	58.2917	0.130039	0	0	0.00244042	1131.9	76.7854
51.7083	58.2917	0.0216926	0	0.608747	0.00244042	496.841	76.7854
51.7917	58.2917	0.0304809	0	1.23472	0	609.187	76.7854
51.875	58.2917	0.0520031	0	1.54268	0	1161	78.8302
51.9583	58.2917	0.0588307	0	1.5052	0	1092.88	78.8302
52.0417	58.2917	0.0348812	0	3.00722	0.00878814	1058.58	78.8302
52.125	58.2917	0.0388513	0	2.68954	0.00878814	1423.06	78.8302
52.2917	58.2917	0.0290384	0	1.15198	0.00652587	700.681	78.8302
52.4583	58.2917	0.0364554	0	3.36831	0.00652587	544.921	78.8302
52.7917	58.2917	0.0817041	0	2.16679	0.00762942	1217.74	78.8302
52.875	58.2917	0.0572313	0	1.76698	0.00762942	1072.82	78.8302
54.2083	58.2917	0.0517357	0	3.0432	0.00895789	713.387	81.2618
54.2917	58.2917	0.0472267	0	4.63539	0.00517842	774.912	81.2618
54.375	58.2917	0.133601	0	0.579365	0.00517842	1353.75	81.2618
54.4583	58.2917	0.164797	0	2.18994	0.00517842	1315.76	81.2618
54.5417	58.2917	0.100479	0	1.83737	0.0100223	1411.42	81.2618
54.625	58.2917	0.0374609	0	3.19394	0.0100223	1015.23	81.2618
54.7083	58.2917	0.136108	0	1.94132	0.0100223	1230.28	81.2618
54.7917	58.2917	0.0269447	0	3.13563	0.0148682	694.908	81.2618
54.875	58.2917	0.0583868	0	4.56662	0.0148682	1021.28	81.2618
54.9583	58.2917	0.0673661	0	5.18728	0.0148682	1422.01	81.2618
55.0417	58.2917	0.0489238	0	2.89466	0.0130138	1027.28	81.2618
55.125	58.2917	0.0373707	0	1.11864	0.0130138	574.946	81.2618
55.2917	58.2917	0.0947686	0	2.50273	0.00655362	1007.63	81.2618
55.375	58.2917	0.0695593	0	0	0.00655362	1052.53	81.2618
57.4583	58.2917	0.0353495	0	0	0.00996199	809.585	81.2618
61.625	58.2917	0.027362	0	0	0.00691539	783.406	72.7065
61.7083	58.2917	0.0335831	0	0	0.00691539	1155.14	72.7065
-116.458	58.2083	0.16703	1.05485	0	0	1917.22	33.4717
-116.375	58.2083	0.253915	1.06115	1.09971	0	2110.25	33.4717
-116.292	58.2083	0.334107	1.08036	2.09114	0	2207.78	33.4717
-116.208	58.2083	0.349758	0.893477	1.76088	0	1885.48	33.4718
-116.125	58.2083	0.168725	0.594664	1.27779	0	1608.33	33.4718
-116.042	58.2083	0.0843447	0.593733	0.071985	0	1628.83	33.4717
-115.875	58.2083	0.0203064	1.02185	0.635214	0	1012.18	47.0239
15.0417	58.2083	0.195401	0.502494	0.263818	0.0137564	413.283	35.0938
15.125	58.2083	0.119153	0.499418	0	0.0137564	296.646	35.0938
15.2083	58.2083	0.0223857	0.498649	0	0.0137564	94.3241	35.0938
15.5417	58.2083	0.0638098	0.494091	1.13039	0	106.239	35.0938
15.625	58.2083	0.0180069	0.406255	0	0	104.397	35.0938
15.7083	58.2083	0.0497421	0.372876	0.368371	0	180.657	35.0938
15.7917	58.2083	0.0409661	0.339202	0.782092	0.0224132	58.8494	24.4701
15.875	58.2083	0.0573624	0.47699	0	0.0224132	8.38131	24.4701
15.9583	58.2083	0.120515	0.47699	0	0.0224132	173.864	35.0938
16.0417	58.2083	0.028456	0.379861	0	0	70.6237	32.6493
16.375	58.2083	0.0522395	0.99489	0	0.0121934	72.807	32.6493
25.2917	58.2083	0.0369197	0.76588	0.71189	0	110.923	57.2725
25.375	58.2083	0.0468352	0.716726	0.726815	0	120.4	56.9231
25.4583	58.2083	0.0635017	0.737893	0	0	131.68	56.9231
25.5417	58.2083	0.0871168	0.729201	1.81078	0	299.196	56.9231
25.625	58.2083	0.0673056	0.883346	0	0	616.952	56.9231
25.7083	58.2083	0.0440459	0.91835	0	0	518.45	57.2725
25.7917	58.2083	0.0438137	0.857539	0.296781	0	116.736	56.9231
25.875	58.2083	0.219321	0.756796	0	0	220.31	56.9231
25.9583	58.2083	0.114154	0.704555	0	0	134.814	56.9231
26.2083	58.2083	0.232424	0.494366	0	0.00930533	391.715	56.9231
26.2917	58.2083	0.282862	0.607038	0	0.00221515	367.72	56.9231
26.375	58.2083	0.306035	0.856505	0	0.00221515	576.379	56.9231
26.4583	58.2083	0.207676	0.803595	0	0.00221515	661.934	56.9231
26.5417	58.2083	0.241882	0.639143	0	0	945.391	56.9231
26.625	58.2083	0.132878	0.907721	0	0	808.332	56.9231
26.7083	58.2083	0.40253	0.971136	0	0	747.687	56.9231
26.7917	58.2083	0.215654	0.9621	0	0	867.057	56.9231
26.875	58.2083	0.134811	0.952845	0	0	672.405	56.9231
26.9583	58.2083	0.145645	0.955125	0	0	674.748	56.9231
40.9583	58.2083	0.0205162	0	0	0	898.154	81.1196
41.2917	58.2083	0.0899532	0	0	0	855.341	81.1196
41.7083	58.2083	0.0435447	0	0	0	507.432	81.1196
48.125	58.2083	0.017657	0	0	0.00426871	440.006	76.7854
48.2083	58.2083	0.125356	0	0	0.00426871	1021.04	76.7854
48.2917	58.2083	0.0652894	0	0	0	1134.69	76.7854
48.7083	58.2083	0.024511	0	0	0	564.764	76.7854
48.875	58.2083	0.0148047	0	0	0.00190577	614.272	76.7854
49.9583	58.2083	0.0399125	0	2.25312	0.00146335	546.597	76.7854
50.0417	58.2083	0.136758	0	2.88875	0.00359678	988.424	76.7854
50.125	58.2083	0.212298	0	4.61701	0.00359678	1461.07	76.7854
50.2083	58.2083	0.148465	0	2.47044	0.00359678	902.23	76.7854
50.2917	58.2083	0.0401588	0	0.277932	0.00836936	659.423	76.7854
50.5417	58.2083	0.068225	0	0	0.00097698	673.657	76.7854
50.7083	58.2083	0.0556238	0	1.05048	0.00097698	697.06	76.7854
50.7917	58.2083	0.0524905	0	0	0	587.28	76.7854
50.875	58.2083	0.0878733	0	0	0	632.084	76.7854
50.9583	58.2083	0.239817	0	0	0	1102.34	76.7854
51.0417	58.2083	0.250103	0	1.45657	0.00311691	1213.13	76.7854
51.125	58.2083	0.0739681	0	0	0.00311691	814.053	76.7854
51.2083	58.2083	0.153881	0	0	0.00311691	1249.44	76.7854
51.2917	58.2083	0.19968	0	0.756297	0.00346506	1426.68	76.7854
51.375	58.2083	0.160386	0	0.470567	0.00346506	1459.58	76.7854
51.4583	58.2083	0.113083	0	0	0.00346506	931.744	76.7854
51.5417	58.2083	0.0913355	0	0	0.00400299	1314.18	76.7854
51.625	58.2083	0.149453	0	0	0.00400299	1148.75	76.7854
51.7083	58.2083	0.102693	0	0.589203	0.00400299	1091.02	78.8302
51.7917	58.2083	0.159224	0	0	0.0113462	977.82	78.8302
51.875	58.2083	0.0545301	0	0	0.0113462	1018.39	78.8302
51.9583	58.2083	0.0805636	0	0	0.0113462	1304.21	78.8302
52.0417	58.2083	0.0628881	0	1.88373	0.00608203	1298.81	78.8302
52.125	58.2083	0.045153	0	1.07983	0.00608203	1442.12	78.8302
52.2083	58.2083	0.0345638	0	2.02196	0.00608203	936.302	78.8302
52.2917	58.2083	0.0274965	0	2.59918	0.00521046	635.886	78.8302
52.4583	58.2083	0.0321419	0	2.47464	0.00521046	615.685	78.8302
52.5417	58.2083	0.0477447	0	1.41797	0.00532568	1046.54	78.8302
52.625	58.2083	0.0442713	0	1.87335	0.00532568	809.051	78.8302
52.7083	58.2083	0.0598484	0	0.993083	0.00532568	1174.53	78.8302
52.7917	58.2083	0.0371936	0	0.77618	0	867.13	78.8302
52.875	58.2083	0.0703161	0	2.6974	0	975.283	78.8302
53.0417	58.2083	0.053437	0	2.44788	0	1163.79	78.8302
53.125	58.2083	0.0710386	0	0.808149	0	1180.93	78.8302
53.2083	58.2083	0.0793958	0	0.442825	0	1277.54	78.8302
53.7917	58.2083	0.0500194	0	1.96929	0.00423115	1228.13	78.8302
53.9583	58.2083	0.0454339	0	0	0.00423115	810.354	81.2618
54.125	58.2083	0.0589636	0	3.77365	0.00499284	1242.05	81.2618
54.2083	58.2083	0.0492657	0	1.0398	0.00499284	1208.29	81.2618
54.2917	58.2083	0.0410089	0	3.28931	0.0012314	964.329	81.2618
54.625	58.2083	0.0934339	0	4.34925	0	1284.89	81.2618
54.7083	58.2083	0.110425	0	4.33008	0	1179.53	81.2618
54.7917	58.2083	0.0386371	0	1.13846	0.0106156	1039.14	81.2618
55.0417	58.2083	0.0291572	0	0	0.00727695	871.906	81.2618
55.125	58.2083	0.0374463	0	0	0.00727695	647.79	81.2618
55.375	58.2083	0.072157	0	0	0.0125257	1167.16	81.2618
55.4583	58.2083	0.0682412	0	0.559478	0.0125257	1162.83	81.2618
55.5417	58.2083	0.0490551	0	0	0.0267276	881.498	81.2618
55.625	58.2083	0.0339138	0	0	0.0267276	791.222	81.2618
55.9583	58.2083	0.0440348	0	1.22563	0.00742424	945.306	81.2618
57.0417	58.2083	0.0772805	0	0	0.00166774	621.125	81.2618
57.125	58.2083	0.0697186	0	0.652203	0.00166774	1179.72	81.2618
57.2083	58.2083	0.0837637	0	0	0.00166774	815.759	81.2618
61.7083	58.2083	0.0271249	0	0	0.00737888	1103.25	72.7065
63.0417	58.2083	0.0169165	0	0	0	826.087	72.7065
-116.542	58.125	0.0643635	0.979732	0	0	827.278	33.4717
-116.458	58.125	0.101389	1.08825	0	0	1635.91	33.4718
-116.375	58.125	0.225769	1.08374	0	0	1970.58	33.4718
-116.292	58.125	0.288331	1.06791	0.730098	0	2375.45	33.4718
-116.208	58.125	0.188647	1.06085	0.579889	0	1691.85	33.4717
-116.125	58.125	0.0775019	1.06688	0.391695	0	1294.06	33.4717
-116.042	58.125	0.0662474	1.07199	0	0	848.135	33.4717
-4.20833	58.125	0.10218	0.877108	0	0.0817349	216.115	44.7165
-4.125	58.125	0.0192276	0.877108	0.0609913	0.0817349	155.195	44.7165
15.7083	58.125	0.159458	0.339256	0.739158	0	415.691	35.0938
15.7917	58.125	0.0435431	0.333096	0	0.0224132	309.86	35.0938
15.875	58.125	0.0152408	0.296456	0	0.0224132	111.087	24.4701
16.2083	58.125	0.0442269	0.369216	0.331671	0	57.0012	24.4701
16.2917	58.125	0.0886876	0.401965	0	0.0121934	136.991	35.0938
16.375	58.125	0.0552976	0.772694	0.645825	0.0121934	182.843	35.0938
16.4583	58.125	0.0093288	0.912079	0	0.0121934	132.012	35.0938
25.0417	58.125	0.0517925	0.964163	0	0	547.075	57.2725
25.2083	58.125	0.096597	0.864837	0	0	662.773	56.9231
25.2917	58.125	0.0440842	0.945636	0.189991	0	345.944	57.2725
25.375	58.125	0.256599	0.909251	1.61137	0	582.972	56.9231
25.4583	58.125	0.251931	0.872099	1.11962	0	430.998	56.9231
25.5417	58.125	0.264046	0.872192	0	0	540.325	56.9231
25.625	58.125	0.0913154	0.906731	0.332266	0	467.12	57.2725
25.7083	58.125	0.0916882	0.904644	0	0	720.23	56.9231
25.7917	58.125	0.172644	0.915981	0	0	752.696	56.9231
25.875	58.125	0.0591686	0.925375	0	0	206.101	56.9231
25.9583	58.125	0.0838455	0.867316	0	0	148.607	56.9231
26.0417	58.125	0.0156458	0.995994	0.516238	0.00930533	170.98	57.2725
26.125	58.125	0.0506665	0.744313	0	0.00930533	258.967	56.9231
26.2083	58.125	0.285946	0.724349	0	0.00930533	411.814	56.9231
26.2917	58.125	0.216066	0.703986	0	0.00221515	544.934	56.9231
26.375	58.125	0.106703	0.723558	0	0.00221515	772.977	56.9231
26.7917	58.125	0.0405694	0.912691	0	0	514.114	57.2725
26.875	58.125	0.0801946	0.943981	0	0	765.521	57.2725
26.9583	58.125	0.114244	0.931823	0	0	834.464	57.2725
41.625	58.125	0.0406266	0	0	0	722.434	81.1196
45.5417	58.125	0.0421621	0	0	0.0224755	775.411	81.1196
45.7083	58.125	0.0230608	0	0	0.0224755	480.936	81.1196
45.7917	58.125	0.128328	0	0	0.0136548	758.661	81.1196
45.875	58.125	0.250758	0	0	0.0136548	1458.31	81.1196
47.125	58.125	0.0211016	0	0	0.0195817	637.565	76.7854
49.7083	58.125	0.0200878	0	0.343293	0.00246158	568.136	76.7854
49.7917	58.125	0.0515717	0	0	0.00146335	805.645	76.7854
49.875	58.125	0.160961	0	1.45526	0.00146335	930.319	76.7854
49.9583	58.125	0.147277	0	1.66046	0.00146335	1226.42	76.7854
50.0417	58.125	0.0891508	0	1.17886	0.00359678	944.764	76.7854
50.125	58.125	0.146599	0	2.26303	0.00359678	1367.59	76.7854
50.2083	58.125	0.196224	0	1.90716	0.00359678	1224.4	76.7854
50.2917	58.125	0.0796018	0	2.2412	0.00836936	767.872	76.7854
50.375	58.125	0.0355089	0	0	0.00836936	567.592	76.7854
50.9583	58.125	0.119137	0	0	0	736.793	76.7854
51.0417	58.125	0.125741	0	0.989889	0.00311691	784.392	76.7854
51.125	58.125	0.0568988	0	0	0.00311691	874.352	76.7854
51.2083	58.125	0.0832841	0	2.71821	0.00311691	1103.92	76.7854
51.2917	58.125	0.151815	0	1.10154	0.00346506	835.249	76.7854
51.375	58.125	0.0611606	0	0	0.00346506	1117.33	76.7854
51.4583	58.125	0.0350886	0	1.24111	0.00346506	732.946	76.7854
51.5417	58.125	0.081922	0	1.68364	0.00400299	606.237	76.7854
51.625	58.125	0.0271765	0	0	0.00400299	508.73	76.7854
51.7083	58.125	0.052952	0	3.34836	0.00400299	507.4	76.7854
51.7917	58.125	0.0247693	0	2.11121	0.0113462	448.271	76.7854
51.875	58.125	0.0435776	0	3.2348	0.0113462	992.223	78.8302
51.9583	58.125	0.02567	0	2.26109	0.0113462	704.526	78.8302
52.0417	58.125	0.0565971	0	0	0.00608203	1019.75	78.8302
52.125	58.125	0.0815699	0	0.326849	0.00608203	1180.26	78.8302
52.2083	58.125	0.0378856	0	0.125251	0.00608203	902.813	78.8302
52.2917	58.125	0.031781	0	2.41447	0.00521046	863.396	78.8302
52.375	58.125	0.0378972	0	0.439612	0.00521046	1263.98	78.8302
52.4583	58.125	0.0725086	0	4.84703	0.00521046	1519.81	78.8302
52.5417	58.125	0.0305539	0	4.72828	0.00532568	1069.88	78.8302
52.625	58.125	0.0513962	0	2.12924	0.00532568	1523.12	78.8302
52.7083	58.125	0.0402417	0	2.95066	0.00532568	1245.04	78.8302
52.7917	58.125	0.0484181	0	2.49808	0	1444.24	78.8302
52.875	58.125	0.0416083	0	0	0	1233.63	78.8302
52.9583	58.125	0.0400925	0	0.542774	0	1017.24	78.8302
53.0417	58.125	0.0347547	0	2.44781	0	1115.24	78.8302
53.125	58.125	0.0441508	0	2.01005	0	1090.8	78.8302
53.2083	58.125	0.0462196	0	1.14932	0	1110.91	78.8302
54.125	58.125	0.0440352	0	1.34901	0.00499284	745.954	81.2618
54.2083	58.125	0.0396885	0	0.301604	0.00499284	1214.17	81.2618
54.2917	58.125	0.0329238	0	2.30112	0.0012314	802.484	81.2618
54.375	58.125	0.046949	0	2.67405	0.0012314	915.252	81.2618
54.4583	58.125	0.0351499	0	0	0.0012314	674.222	81.2618
54.5417	58.125	0.0299378	0	0	0	702.316	81.2618
54.625	58.125	0.0585514	0	1.35899	0	1174.61	81.2618
54.7083	58.125	0.0550953	0	2.10506	0	1233.07	81.2618
54.7917	58.125	0.0491289	0	2.44912	0.0106156	1036.63	81.2618
55.0417	58.125	0.0334703	0	0.191454	0.00727695	596.216	81.2618
55.125	58.125	0.233997	0	5.55935	0.00727695	1359.55	81.2618
55.2083	58.125	0.0768681	0	4.18378	0.00727695	1061.13	81.2618
55.2917	58.125	0.0606077	0	1.97317	0.0125257	1334.93	81.2618
55.375	58.125	0.0461773	0	0	0.0125257	731.663	81.2618
55.5417	58.125	0.0664444	0	3.2583	0.0267276	1287.96	81.2618
55.625	58.125	0.0263065	0	1.86044	0.0267276	815.685	81.2618
55.7083	58.125	0.0187629	0	0	0.0267276	570.647	81.2618
55.7917	58.125	0.0276806	0	0	0.00742424	753.643	81.2618
55.875	58.125	0.0298877	0	0	0.00742424	637.721	81.2618
57.2917	58.125	0.0329114	0	0	0.00696003	560.055	81.2618
57.625	58.125	0.0292148	0	0	0.0112504	508.286	81.2618
57.7083	58.125	0.0450167	0	0	0.0112504	597.497	81.2618
62.875	58.125	0.0258908	0	0	0.00645775	839.526	72.7065
62.9583	58.125	0.0487784	0	0.0636715	0.00645775	1407.68	72.7065
63.0417	58.125	0.0165038	0	0.78705	0	694.713	72.7065
63.125	58.125	0.0239238	0	3.98639	0	1325.56	72.7065
63.2083	58.125	0.0301675	0	1.22007	0	1715.57	72.7065
63.2917	58.125	0.0230157	0	5.35211	0.00682868	1405.83	72.7065
63.375	58.125	0.021665	0	0	0.00682868	1193.86	72.7065
63.4583	58.125	0.0207937	0	0	0.00682868	918.788	72.7065
63.625	58.125	0.0236945	0	0	0.00219351	1054.94	72.7065
65.375	58.125	0.0141708	0	0	0	431.65	72.7065
68.4583	58.125	0.0345035	0	1.30855	0.0107296	1168.1	63.1455
68.625	58.125	0.0442294	0	2.67544	0.00372885	1166.45	63.1455
68.7083	58.125	0.0280159	0	2.72069	0.00372885	871.359	63.1455
68.7917	58.125	0.0100958	0	1.84224	0.00141779	252.071	63.1455
-116.958	58.0417	0.0420614	1.02719	0	0	1082.84	33.4717
-116.875	58.0417	0.118311	1.02719	0	0	1896.42	33.4717
-116.792	58.0417	0.0696332	1.05287	0	0	1563.11	33.4717
-116.708	58.0417	0.0828156	1.0316	0.442666	0	1376.08	33.4717
-116.625	58.0417	0.152581	0.989908	0	0	1629.37	33.4717
-116.542	58.0417	0.133549	0.930147	0	0	2062.16	33.4718
-116.458	58.0417	0.0932274	1.08825	0	0	1407.34	33.4717
-116.375	58.0417	0.204652	1.06391	0.0970512	0	1964.78	33.4718
-116.292	58.0417	0.316697	1.07247	0.557138	0	2659.95	33.4717
-116.208	58.0417	0.126072	1.09349	0	0	1663.99	33.4717
-116.125	58.0417	0.0152113	1.11036	0	0	329.696	47.0239
-4.20833	58.0417	0.0654031	0.877108	0	0.0817349	225.708	44.7165
15.7917	58.0417	0.0391461	0.296456	0	0.0224132	650.832	35.0938
25.125	58.0417	0.0351629	0.981391	0	0	548.51	45.3516
25.2917	58.0417	0.0386447	0.953188	0	0	474.206	54.2462
25.375	58.0417	0.106383	0.872811	0.319538	0	405.814	49.5419
25.4583	58.0417	0.0457247	0.621316	0.255157	0	272.044	57.2725
25.5417	58.0417	0.0675367	0.612376	0	0	575.959	57.2725
25.875	58.0417	0.101714	0.857176	0	0	359.371	56.9231
25.9583	58.0417	0.0529948	0.599623	0	0	161.266	56.9231
26.125	58.0417	0.0170167	0.995994	0	0.00930533	214	57.2725
26.2083	58.0417	0.274494	0.715452	0	0.00930533	662.122	56.9231
26.2917	58.0417	0.0716052	0.704917	0	0.00221515	410.647	57.2725
26.625	58.0417	0.0609713	0.683546	0	0	909.296	57.2725
26.7083	58.0417	0.0640017	0.669793	0	0	1263.07	56.9231
26.7917	58.0417	0.0778949	0.773685	0	0	585.194	57.2725
26.875	58.0417	0.214545	0.95093	0	0	1061.62	56.9231
26.9583	58.0417	0.148136	0.955671	0	0	1184.91	56.9231
48.9583	58.0417	0.015864	0	0	0.00190577	398.219	76.7854
49.5417	58.0417	0.0358035	0	0.513792	0.00246158	800.518	76.7854
49.625	58.0417	0.0403116	0	0.452494	0.00246158	902.454	76.7854
49.7083	58.0417	0.0489447	0	0.523821	0.00246158	782.146	76.7854
49.7917	58.0417	0.084113	0	0	0.00146335	804.226	76.7854
49.875	58.0417	0.155418	0	2.88468	0.00146335	1061.11	76.7854
49.9583	58.0417	0.0913646	0	0.356361	0.00146335	1147.05	76.7854
50.0417	58.0417	0.135526	0	1.17626	0.00359678	1061.5	76.7854
50.125	58.0417	0.0952503	0	2.28281	0.00359678	1216.65	76.7854
50.4583	58.0417	0.0850076	0	1.49989	0.00836936	667.179	76.7854
50.5417	58.0417	0.0671843	0	0.34748	0.00097698	650.714	76.7854
50.7083	58.0417	0.136187	0	0.226808	0.00097698	1082.75	76.7854
50.7917	58.0417	0.0693469	0	0.984808	0	759.699	76.7854
50.875	58.0417	0.0662813	0	0.740891	0	715.271	76.7854
50.9583	58.0417	0.0327498	0	0	0	400.082	76.7854
51.125	58.0417	0.0787912	0	0.32951	0.00311691	762.886	76.7854
51.2917	58.0417	0.180764	0	2.54261	0.00346506	1096.61	76.7854
51.375	58.0417	0.0817378	0	2.55854	0.00346506	915.473	76.7854
51.4583	58.0417	0.0427168	0	3.64366	0.00346506	758.84	76.7854
51.5417	58.0417	0.1567	0	3.50933	0.00400299	1016.9	76.7854
51.625	58.0417	0.081855	0	2.40528	0.00400299	503.283	76.7854
51.7083	58.0417	0.0133913	0	4.40939	0.00400299	266.674	76.7854
51.875	58.0417	0.0758957	0	1.88103	0.0113462	799.096	78.8302
51.9583	58.0417	0.0449326	0	2.97871	0.0113462	797.514	78.8302
52.0417	58.0417	0.0926336	0	3.9915	0.00608203	939.66	78.8302
52.125	58.0417	0.129739	0	2.41517	0.00608203	1412.01	78.8302
52.2083	58.0417	0.129565	0	0	0.00608203	1457.3	78.8302
52.2917	58.0417	0.0474786	0	1.46451	0.00521046	1378.06	78.8302
52.375	58.0417	0.054461	0	2.53875	0.00521046	1146.42	78.8302
52.4583	58.0417	0.0620018	0	4.9528	0.00521046	1412.41	78.8302
52.625	58.0417	0.035886	0	1.80946	0.00532568	786.061	78.8302
52.7083	58.0417	0.0599434	0	0.0133145	0.00532568	1377.77	78.8302
52.7917	58.0417	0.0713324	0	0.451669	0	1354.84	78.8302
52.875	58.0417	0.121418	0	3.32435	0	2078.37	78.8302
52.9583	58.0417	0.0464112	0	3.06428	0	1776.43	78.8302
53.0417	58.0417	0.0320164	0	2.34448	0	1048.99	78.8302
53.125	58.0417	0.046652	0	2.74128	0	1196.65	78.8302
53.2083	58.0417	0.0872707	0	0.475255	0	1724.68	78.8302
53.5417	58.0417	0.0536797	0	1.19982	0.00356653	1267.55	78.8302
54.0417	58.0417	0.0172691	0	0	0.00499284	390.498	81.2618
54.2917	58.0417	0.0359071	0	0	0.0012314	480.913	81.2618
54.375	58.0417	0.0279492	0	0	0.0012314	684.653	81.2618
54.4583	58.0417	0.0306747	0	1.53805	0.0012314	561.085	81.2618
54.5417	58.0417	0.0450304	0	0.696708	0	589.307	81.2618
54.625	58.0417	0.0275229	0	0	0	1026.37	81.2618
54.7917	58.0417	0.0541225	0	4.24566	0.0106156	1006.25	81.2618
55.0417	58.0417	0.0404393	0	0	0.00727695	695.259	81.2618
55.125	58.0417	0.0702303	0	3.14369	0.00727695	1271.16	81.2618
55.2083	58.0417	0.0512549	0	0.754898	0.00727695	1020.07	81.2618
55.2917	58.0417	0.0436591	0	3.2761	0.0125257	832.914	81.2618
55.375	58.0417	0.0499933	0	4.42596	0.0125257	1041.44	81.2618
55.4583	58.0417	0.0377014	0	1.53196	0.0125257	997.259	81.2618
55.625	58.0417	0.0258662	0	2.53533	0.0267276	1137.5	81.2618
61.0417	58.0417	0.0152373	0	0	0	351.586	72.7065
61.9583	58.0417	0.0166564	0	0	0.00703311	794.238	72.7065
62.0417	58.0417	0.034456	0	0	0.00925881	1234.52	72.7065
62.9583	58.0417	0.0280353	0	0	0.00645775	1318.61	72.7065
63.125	58.0417	0.0308717	0	0	0	1404.85	72.7065
63.2083	58.0417	0.0737995	0	0	0	964.361	72.7065
63.2917	58.0417	0.0294145	0	0	0.00682868	1140.74	72.7065
63.375	58.0417	0.0462341	0	0	0.00682868	1936.58	72.7065
63.4583	58.0417	0.0357413	0	0	0.00682868	1211.72	72.7065
63.625	58.0417	0.0375133	0	4.19981	0.00219351	1684.61	72.7065
63.7083	58.0417	0.0432935	0	0.0925415	0.00219351	1518.89	72.7065
63.7917	58.0417	0.0265845	0	0	0.00170852	1066.09	72.7065
63.875	58.0417	0.0111399	0	0	0.00170852	387.268	72.7065
69.125	58.0417	0.0350134	0	5.30594	0	1287.17	63.1455
69.2083	58.0417	0.0255577	0	5.76769	0	1047.45	63.1455
-117.458	57.9583	0.0306718	1.13944	0	0	704.681	33.4718
-116.875	57.9583	0.141361	1.1286	0	0	2402.05	33.4717
-116.792	57.9583	0.198247	1.11693	0	0	2258.15	33.4717
-116.708	57.9583	0.0364646	1.10867	0	0	1060.3	33.4718
15.0417	57.9583	0.0706649	0.420246	2.12185	0	331.28	35.0938
15.125	57.9583	0.0990989	0.420246	0.475683	0	646.285	35.0938
15.625	57.9583	0.0394889	0.403534	0	0	228.344	24.4701
15.7083	57.9583	0.060861	0.403534	0.740859	0	136.544	24.4701
25.0417	57.9583	0.0378476	0.606583	0	0	428.525	45.3516
25.125	57.9583	0.0544432	0.608036	0	0	317.769	45.3516
25.2083	57.9583	0.0556356	0.608538	0	0	311.966	49.5419
25.2917	57.9583	0.0459214	0.606743	0.815527	0	229.197	49.5419
25.375	57.9583	0.0982202	0.604565	0	0	405.372	49.5419
25.4583	57.9583	0.0697723	0.607168	0	0	386.152	49.5419
25.875	57.9583	0.159675	0.929423	0	0	253.89	56.9231
25.9583	57.9583	0.168024	0.929346	0	0	130.268	56.9231
26.0417	57.9583	0.0596168	0.928272	0	0.00210832	144.999	56.9231
26.125	57.9583	0.0315513	0.65537	0	0.00210832	168.743	57.2725
26.2083	57.9583	0.218113	0.587144	0	0.00210832	496.661	56.9231
26.2917	57.9583	0.189643	0.619345	0	0	315.438	56.9231
26.375	57.9583	0.0843172	0.619557	0.25999	0	197.397	56.9231
26.4583	57.9583	0.0732711	0.620406	0.377689	0	294.726	56.9231
26.5417	57.9583	0.0694372	0.594156	0.498552	0.00129151	339.295	57.2725
26.7917	57.9583	0.178063	0.609156	0	0	911.972	56.9231
26.875	57.9583	0.167044	0.59104	0	0	999.865	56.9231
26.9583	57.9583	0.175084	0.599252	0	0	1034.83	56.9231
45.125	57.9583	0.0277021	0	0	0.00531951	496.059	69.6054
45.2917	57.9583	0.02185	0	0	0.0162493	373.746	69.6054
45.375	57.9583	0.0412604	0	0	0.0162493	392.305	69.6054
45.7917	57.9583	0.0361459	0	0	0.00809351	724.481	69.6054
45.875	57.9583	0.0954585	0	0	0.00809351	1073.75	69.6054
49.5417	57.9583	0.0355735	0	0.829629	0.00420651	852.249	76.7854
49.7083	57.9583	0.0730311	0	1.65659	0.00420651	994.46	76.7854
49.7917	57.9583	0.0971923	0	0.591968	0.00403407	951.108	76.7854
49.875	57.9583	0.160066	0	0	0.00403407	1187.39	76.7854
49.9583	57.9583	0.173409	0	0.155795	0.00403407	1015.52	76.7854
50.0417	57.9583	0.159023	0	4.42891	0.00586745	908.93	76.7854
50.2083	57.9583	0.100297	0	3.53825	0.00586745	738.95	76.7854
50.2917	57.9583	0.126184	0	1.1629	0.00370231	966.554	76.7854
50.375	57.9583	0.0391027	0	1.93905	0.00370231	617.221	76.7854
50.4583	57.9583	0.136839	0	0.400914	0.00370231	774.599	76.7854
50.5417	57.9583	0.107645	0	0.3819	0.00842443	650.832	76.7854
50.625	57.9583	0.0305751	0	0	0.00842443	435.283	76.7854
50.875	57.9583	0.0154672	0	1.31683	0.00244868	333.475	76.7854
50.9583	57.9583	0.0223945	0	1.36717	0.00244868	293.422	76.7854
51.0417	57.9583	0.032752	0	1.12284	0	260.607	76.7854
51.125	57.9583	0.0363788	0	0	0	302.677	76.7854
51.2083	57.9583	0.0444912	0	0.949162	0	665.844	76.7854
51.375	57.9583	0.0471172	0	1.34333	0.00465277	495.376	76.7854
51.5417	57.9583	0.0285928	0	1.90671	0.0011099	597.926	76.7854
51.875	57.9583	0.0113951	0	2.39962	0.0060457	298.307	78.8302
51.9583	57.9583	0.126718	0	2.64643	0.0060457	1198.91	78.8302
52.0417	57.9583	0.105063	0	3.26244	0.00206649	1105.29	78.8302
52.125	57.9583	0.0973686	0	1.20634	0.00206649	1225.98	78.8302
52.2083	57.9583	0.149382	0	0.74474	0.00206649	1603.44	78.8302
52.2917	57.9583	0.142679	0	5.30021	0.00764748	1819.23	78.8302
52.375	57.9583	0.0916411	0	2.00497	0.00764748	1568.22	78.8302
52.4583	57.9583	0.09608	0	2.9294	0.00764748	1449.64	78.8302
52.5417	57.9583	0.0516646	0	1.7424	0	1137.73	78.8302
52.625	57.9583	0.0588202	0	3.59094	0	1298.22	78.8302
52.7083	57.9583	0.0652568	0	3.83287	0	1411.86	78.8302
52.7917	57.9583	0.0795819	0	4.30184	0	1461.69	78.8302
52.875	57.9583	0.0839562	0	1.61393	0	1622.05	78.8302
52.9583	57.9583	0.071869	0	5.89691	0	1897.78	78.8302
53.0417	57.9583	0.0315339	0	1.57283	0	1142.27	78.8302
53.2083	57.9583	0.0309654	0	0	0	742.125	78.8302
53.7083	57.9583	0.0274014	0	1.08107	0	559.255	78.8302
53.7917	57.9583	0.0575475	0	1.05833	0	1260.26	78.8302
53.875	57.9583	0.0218635	0	0	0	678.552	78.8302
54.5417	57.9583	0.0702329	0	0	0.00230542	1241	81.2618
54.7917	57.9583	0.0281262	0	0	0.00404033	568.434	81.2618
55.125	57.9583	0.0658237	0	1.33589	0.00558424	1031.82	81.2618
55.2083	57.9583	0.0477959	0	4.44656	0.00558424	952.318	81.2618
55.2917	57.9583	0.0482757	0	3.38035	0.019416	962.93	81.2618
55.625	57.9583	0.0433037	0	1.51619	0.0230396	781.169	81.2618
55.7083	57.9583	0.182331	0	4.01613	0.0230396	1681.68	81.2618
55.7917	57.9583	0.0356684	0	0.717951	0.00415719	812.394	81.2618
56.125	57.9583	0.0423405	0	2.56993	0.0015077	1405.66	81.2618
56.2083	57.9583	0.084405	0	0	0.0015077	1539.08	81.2618
56.2917	57.9583	0.0489127	0	4.49242	0	1196.66	81.2618
56.375	57.9583	0.0314973	0	0	0	709.46	81.2618
60.2083	57.9583	0.0266898	0	0	0	619.884	72.7065
60.2917	57.9583	0.0256739	0	0	0	456.26	72.7065
60.4583	57.9583	0.0490841	0	0	0	899.638	72.7065
61.7917	57.9583	0.0415832	0	0	0.0120195	612.694	72.7065
61.875	57.9583	0.0320953	0	0	0.0120195	964.716	72.7065
61.9583	57.9583	0.0567274	0	0	0.0120195	1250.35	72.7065
62.0417	57.9583	0.0428615	0	0	0.017019	1065.98	72.7065
62.125	57.9583	0.0553438	0	0.128876	0.017019	1300.17	72.7065
62.2083	57.9583	0.0417702	0	0	0.017019	982.677	72.7065
62.375	57.9583	0.0220248	0	0	0.0202011	607.435	72.7065
62.4583	57.9583	0.0331497	0	0	0.0202011	782.161	72.7065
62.5417	57.9583	0.0288646	0	0	0.00984281	904.192	72.7065
62.625	57.9583	0.0212474	0	0	0.00984281	646.944	72.7065
63.375	57.9583	0.0155764	0	0	0.000787824	1133.22	72.7065
63.625	57.9583	0.0154396	0	0	0.00508343	738.93	72.7065
63.7083	57.9583	0.0340413	0	0	0.00508343	1556.93	72.7065
63.7917	57.9583	0.0405098	0	2.52821	0.00662637	1705.33	72.7065
63.875	57.9583	0.032341	0	3.09088	0.00662637	1432.91	72.7065
64.0417	57.9583	0.0133479	0	0	0.00509894	398.997	72.7065
64.125	57.9583	0.00886222	0	0	0.00509894	302.19	72.7065
65.4583	57.9583	0.0107988	0	0	0	183.867	72.7065
65.625	57.9583	0.0242141	0	0	0	522.85	72.7065
65.7917	57.9583	0.0241795	0	1.90038	0	910.475	72.7065
65.875	57.9583	0.0243273	0	1.28246	0	911.638	63.4115
65.9583	57.9583	0.01883	0	1.62135	0	721.064	63.1455
68.7083	57.9583	0.00953375	0	2.18604	0.00588924	470.64	63.1455
68.7917	57.9583	0.0224979	0	1.52102	0.00588569	880.958	63.1455
68.875	57.9583	0.0217028	0	5.84413	0.00588569	1061.11	63.1455
68.9583	57.9583	0.0286469	0	7.53144	0.00588569	1294.64	63.1455
69.375	57.9583	0.0225309	0	4.63326	0.00131506	719.943	63.1455
69.4583	57.9583	0.0160278	0	4.90024	0.00131506	668.496	63.1455
-117.875	57.875	0.0204516	1.17595	0	0.00852613	585.487	33.4717
-117.792	57.875	0.0323335	1.17595	0	0.00852613	416.696	33.4717
-117.625	57.875	0.0258081	1.14896	0	0.017646	545.408	47.0239
-116.875	57.875	0.0702848	1.13269	0	0	1138.29	33.4717
-116.792	57.875	0.160111	1.12369	0	0	2769.28	33.4717
-116.708	57.875	0.029603	1.11748	0	0	990.308	33.4717
15.0417	57.875	0.0239172	0.658647	2.70857	0	307.137	24.4701
15.125	57.875	0.0223645	0.658647	0.293922	0	218.329	24.4701
15.2083	57.875	0.0250115	0.425595	1.21191	0	370.017	32.6493
15.2917	57.875	0.0183068	0.425595	0	0	212.139	24.4701
15.7917	57.875	0.0178591	0.393787	0	0.0025648	72.7555	35.0938
15.875	57.875	0.0369634	0.366842	0	0.0025648	77.4884	35.0938
24.625	57.875	0.0281077	0.565641	0	0	146.004	49.5419
25.0417	57.875	0.100548	0.850787	1.16654	0	527.949	49.5419
25.125	57.875	0.077374	0.651357	1.0294	0	497.869	49.5419
25.2083	57.875	0.0632155	0.603145	1.65702	0	405.078	49.5419
25.2917	57.875	0.0574809	0.591112	0	0	469.89	49.5419
25.375	57.875	0.148632	0.586304	0	0	553.294	49.5419
25.4583	57.875	0.0918144	0.58809	0	0	340.026	49.5419
25.5417	57.875	0.0329893	0.584228	2.32125	0.00163099	258.374	49.5419
25.7917	57.875	0.0229395	0.881241	0	0	190.384	57.2725
26.0417	57.875	0.0545843	0.928272	0	0.00210832	325.326	57.2725
26.2083	57.875	0.0768846	0.585705	0	0.00210832	298.207	56.9231
26.2917	57.875	0.143109	0.58561	1.26532	0	302.119	56.9231
26.375	57.875	0.145861	0.587029	1.7542	0	273.109	56.9231
26.4583	57.875	0.171076	0.593261	0.440552	0	350.24	56.9231
26.5417	57.875	0.241212	0.845527	0	0.00129151	704.104	56.9231
26.625	57.875	0.155089	0.638953	0	0.00129151	608.616	56.9231
26.7083	57.875	0.128312	0.591222	0	0.00129151	503.278	56.9231
26.7917	57.875	0.125555	0.593447	0	0	686.269	56.9231
26.875	57.875	0.162935	0.593177	0	0	909.789	56.9231
26.9583	57.875	0.131584	0.599252	0	0	746.481	56.9231
40.875	57.875	0.0534396	0	0	0	828.175	81.1196
40.9583	57.875	0.204937	0	1.16256	0	1885.96	81.1196
41.0417	57.875	0.140668	0	0	0	1516.08	81.1196
41.375	57.875	0.0573184	0	0	0	875.561	81.1196
41.625	57.875	0.0429361	0	0	0	868.484	81.1196
45.375	57.875	0.0200976	0	0	0.0162493	410.324	69.6054
45.4583	57.875	0.022683	0	0	0.0162493	322.634	69.6054
45.5417	57.875	0.0310137	0	0	0.0172137	539.691	69.6054
45.875	57.875	0.0435055	0	0	0.00809351	700.652	69.6054
46.375	57.875	0.0103706	0	0	0.00416261	246.223	69.6054
47.125	57.875	0.028193	0	0	0.00898167	873.289	69.6054
47.875	57.875	0.0187473	0	0	0.00154486	617.582	76.7854
48.2917	57.875	0.0168841	0	0	0	670.187	76.7854
48.375	57.875	0.0443644	0	0	0	1121.55	76.7854
48.4583	57.875	0.0330792	0	0	0	825.223	76.7854
49.625	57.875	0.0190091	0	0	0.00420651	417.066	76.7854
49.7917	57.875	0.0408525	0	2.45731	0.00403407	1044.7	76.7854
49.875	57.875	0.0982251	0	0	0.00403407	1024.37	76.7854
49.9583	57.875	0.175946	0	2.77261	0.00403407	1324.29	76.7854
50.0417	57.875	0.158976	0	1.43776	0.00586745	1119.29	76.7854
50.125	57.875	0.106078	0	2.45375	0.00586745	1267.55	76.7854
50.2083	57.875	0.1718	0	0.463072	0.00586745	948.595	76.7854
50.2917	57.875	0.203569	0	2.19304	0.00370231	1068.58	76.7854
50.375	57.875	0.123382	0	3.929	0.00370231	869.143	76.7854
50.4583	57.875	0.130857	0	2.30201	0.00370231	630.839	76.7854
50.5417	57.875	0.081713	0	2.34513	0.00842443	588.731	76.7854
50.625	57.875	0.0323388	0	0.214432	0.00842443	321.026	76.7854
50.7083	57.875	0.10862	0	3.04101	0.00842443	562.137	76.7854
50.7917	57.875	0.0396493	0	1.23157	0.00244868	450.857	76.7854
50.875	57.875	0.0142975	0	0.547599	0.00244868	271.224	76.7854
51.2083	57.875	0.07562	0	0	0	812.879	76.7854
51.2917	57.875	0.0427524	0	0	0.00465277	738.44	76.7854
51.5417	57.875	0.0158309	0	1.27735	0.0011099	428.244	76.7854
51.625	57.875	0.0163418	0	2.72361	0.0011099	539.96	76.7854
51.875	57.875	0.0402029	0	2.35865	0.0060457	814.443	76.7854
51.9583	57.875	0.0647209	0	4.38019	0.0060457	1199.69	78.8302
52.0417	57.875	0.0583747	0	3.11762	0.00206649	1270.03	78.8302
52.125	57.875	0.102665	0	2.2017	0.00206649	1318.34	78.8302
52.2083	57.875	0.122687	0	4.63183	0.00206649	1252.73	78.8302
52.2917	57.875	0.124484	0	2.86551	0.00764748	1260.8	78.8302
52.375	57.875	0.0894259	0	0.246492	0.00764748	1212.65	78.8302
52.4583	57.875	0.108862	0	2.33789	0.00764748	1405.33	78.8302
52.5417	57.875	0.0544672	0	3.24652	0	1404.71	78.8302
52.625	57.875	0.0607501	0	3.57733	0	1666.25	78.8302
52.7083	57.875	0.0307014	0	0.910676	0	1097.08	78.8302
52.7917	57.875	0.073035	0	2.28456	0	1569.82	78.8302
52.875	57.875	0.127256	0	0	0	1431.38	78.8302
52.9583	57.875	0.0685307	0	1.61093	0	1626.72	78.8302
53.0417	57.875	0.0957842	0	1.27199	0	1698.43	78.8302
53.5417	57.875	0.0344288	0	0.757264	0	883.305	78.8302
53.625	57.875	0.0273226	0	2.94033	0	862.428	78.8302
53.7083	57.875	0.0346557	0	1.46734	0	617.448	78.8302
54.4583	57.875	0.0363938	0	1.25974	0.00647581	635.943	81.2618
54.5417	57.875	0.0258876	0	0	0.00230542	607.589	81.2618
54.625	57.875	0.0251852	0	0	0.00230542	581.831	81.2618
54.7083	57.875	0.0645794	0	0.994823	0.00230542	1189.62	81.2618
54.7917	57.875	0.0284994	0	0	0.00404033	707.87	81.2618
54.9583	57.875	0.0338989	0	0	0.00404033	674.568	81.2618
55.0417	57.875	0.0281324	0	0.548858	0.00558424	735.319	81.2618
55.125	57.875	0.0362629	0	0	0.00558424	678.289	81.2618
55.7083	57.875	0.0431475	0	0	0.0230396	409.138	81.2618
55.7917	57.875	0.0709627	0	3.13713	0.00415719	792.398	81.2618
55.875	57.875	0.233154	0	3.86023	0.00415719	1484.73	81.2618
55.9583	57.875	0.194259	0	2.17549	0.00415719	1894.78	81.2618
56.0417	57.875	0.126212	0	0.645745	0.0015077	1576.77	81.2618
56.125	57.875	0.118109	0	3.05536	0.0015077	1889.82	81.2618
56.2083	57.875	0.129217	0	3.79059	0.0015077	1787.52	81.2618
56.2917	57.875	0.170973	0	5.38838	0	2191.36	81.2618
56.375	57.875	0.0690826	0	0	0	839.886	81.2618
56.7083	57.875	0.0536393	0	1.4555	0.0166015	879.072	81.2618
56.875	57.875	0.0271003	0	2.26419	0.0109254	907.068	81.2618
57.375	57.875	0.042938	0	0.632165	0	906.502	81.2618
57.4583	57.875	0.0428542	0	1.05342	0	1135.53	81.2618
61.625	57.875	0.0418358	0	0	0.0183827	726.672	72.7065
61.7083	57.875	0.0588703	0	0	0.0183827	1303.51	72.7065
61.7917	57.875	0.0422104	0	0	0.0120195	928.254	72.7065
62.125	57.875	0.0327379	0	0	0.017019	921.4	72.7065
62.2083	57.875	0.0827606	0	0	0.017019	945.854	72.7065
62.2917	57.875	0.0337199	0	0	0.0202011	768.28	72.7065
62.625	57.875	0.0158758	0	0	0.00984281	285.525	72.7065
62.7083	57.875	0.0181163	0	0	0.00984281	580.157	72.7065
62.7917	57.875	0.0496669	0	0.480282	0.00945362	1318.14	72.7065
62.875	57.875	0.0124313	0	0	0.00945362	516.059	72.7065
63.7917	57.875	0.0196406	0	0	0.00662637	600.952	72.7065
63.875	57.875	0.0457405	0	4.86131	0.00662637	1785.43	72.7065
64.0417	57.875	0.00776571	0	0	0.00509894	297.301	72.7065
64.125	57.875	0.00997251	0	0	0.00509894	362.525	72.7065
65.875	57.875	0.0202831	0	0	0	663.512	63.1455
65.9583	57.875	0.0178389	0	0	0	583.102	63.1455
66.0417	57.875	0.0173328	0	0	0	520.783	63.1455
68.9583	57.875	0.00855364	0	1.64126	0.00588569	322.769	63.1455
-117.875	57.7917	0.0806743	1.17595	0	0.00852613	1571.67	33.4717
-117.792	57.7917	0.0891146	1.1625	0	0.00852613	1777.42	33.4717
-117.708	57.7917	0.0333502	1.15398	0	0.017646	975.98	33.4717
-117.625	57.7917	0.0304712	1.15166	0	0.017646	735.378	33.4717
-117.042	57.7917	0.086652	1.03747	0	0	1023.45	33.4717
15.125	57.7917	0.0208829	0.498626	1.06738	0	551.519	35.0938
15.2083	57.7917	0.0256614	0.415926	0.11738	0	311.507	35.0938
24.7917	57.7917	0.0412164	0.77844	0	0	395.636	49.5419
24.875	57.7917	0.0795939	0.683901	0.46064	0	533.134	49.5419
24.9583	57.7917	0.0283021	0.913999	0.73101	0	200.243	49.5419
25.0417	57.7917	0.0815671	0.747177	1.01612	0	341.426	49.5419
25.125	57.7917	0.318599	0.636944	0.531236	0	419.519	49.5419
25.2083	57.7917	0.0708509	0.609385	0.360386	0	80.9532	49.5419
25.2917	57.7917	0.019159	0.792618	0.237755	0	156.768	49.5419
25.375	57.7917	0.0320469	0.754429	0	0	582.884	45.3516
25.5417	57.7917	0.0397406	0.597969	0	0.00163099	400.854	49.5419
25.625	57.7917	0.0429563	0.586378	0	0.00163099	410.216	49.5419
25.7083	57.7917	0.035212	0.768793	0	0.00163099	447.354	45.3516
25.7917	57.7917	0.084431	0.898536	0	0	310.111	49.5419
25.875	57.7917	0.0392487	0.83402	0	0	190.326	49.5419
25.9583	57.7917	0.0793902	0.599971	0	0	302.295	49.5419
26.0417	57.7917	0.100666	0.577354	0	0.00210832	344.817	49.5419
26.125	57.7917	0.109893	0.584289	0	0.00210832	291.637	56.9231
26.2083	57.7917	0.113086	0.585511	0	0.00210832	333.084	56.9231
26.2917	57.7917	0.0442583	0.577014	0	0	215.87	57.2725
26.375	57.7917	0.061334	0.566121	2.32928	0	235.923	57.2725
26.4583	57.7917	0.0665327	0.586475	0	0	509.834	56.9231
26.5417	57.7917	0.175601	0.713565	0.000703863	0.00129151	477.991	56.9231
26.625	57.7917	0.0415033	0.624925	0	0.00129151	331.135	57.2725
26.7083	57.7917	0.0437528	0.590534	0	0.00129151	261.982	56.9231
40.7083	57.7917	0.0680334	0	0	0	1428.25	81.1196
40.7917	57.7917	0.0789831	0	0	0	1351.97	81.1196
41.0417	57.7917	0.145091	0	0.929782	0	1293.72	81.1196
41.125	57.7917	0.102508	0	0	0	1016.16	81.1196
42.2083	57.7917	0.165928	0	0	0.00764403	1182.74	81.1196
43.7083	57.7917	0.145322	0	0	0.0109137	1045.37	81.1196
45.375	57.7917	0.0384935	0	0	0.0162493	241.686	69.6054
45.4583	57.7917	0.118985	0	0	0.0162493	506.902	69.6054
45.5417	57.7917	0.0346686	0	0	0.0172137	255.978	69.6054
46.2083	57.7917	0.0134856	0	0	0.0158605	428.673	69.6054
46.4583	57.7917	0.0711131	0	0	0.00416261	482.321	69.6054
47.0417	57.7917	0.0231909	0	0	0.00898167	610.939	69.6054
47.125	57.7917	0.0573429	0	0	0.00898167	1086.73	69.6054
47.2083	57.7917	0.0279436	0	0	0.00898167	500.878	69.6054
47.7083	57.7917	0.0232197	0	0	0.00313208	986.87	76.7854
48.0417	57.7917	0.0240729	0	0	0	932.586	76.7854
48.125	57.7917	0.0145853	0	0	0	424.05	76.7854
48.2083	57.7917	0.045145	0	0	0	1267.11	76.7854
48.2917	57.7917	0.027165	0	0	0	968.674	76.7854
48.375	57.7917	0.0211334	0	0	0	500.248	76.7854
48.4583	57.7917	0.014325	0	0	0	543.87	76.7854
49.7917	57.7917	0.040904	0	0.688359	0.00403407	745.424	76.7854
49.9583	57.7917	0.0650688	0	0.566529	0.00403407	822.609	76.7854
50.0417	57.7917	0.168847	0	1.2921	0.00586745	900.116	76.7854
50.125	57.7917	0.15825	0	2.32757	0.00586745	903.358	76.7854
50.2083	57.7917	0.276313	0	3.39799	0.00586745	1101.4	76.7854
50.2917	57.7917	0.217982	0	6.0415	0.00370231	1151.12	76.7854
50.375	57.7917	0.219733	0	2.26655	0.00370231	1050.61	76.7854
50.4583	57.7917	0.0864249	0	2.22694	0.00370231	574.957	76.7854
50.5417	57.7917	0.0618769	0	2.80435	0.00842443	509.238	76.7854
50.625	57.7917	0.0642745	0	0.268478	0.00842443	509.182	76.7854
50.7083	57.7917	0.19912	0	0	0.00842443	735.132	76.7854
50.7917	57.7917	0.0893693	0	0.880299	0.00244868	574.757	76.7854
51.125	57.7917	0.0793617	0	0.385505	0	866.885	76.7854
51.2083	57.7917	0.0756482	0	0	0	1017.72	76.7854
51.2917	57.7917	0.10462	0	0.255777	0.00465277	797.171	76.7854
51.9583	57.7917	0.0272703	0	1.2774	0.0060457	587.638	78.8302
52.0417	57.7917	0.0660469	0	0.940164	0.00206649	1136.47	78.8302
52.125	57.7917	0.118143	0	2.41098	0.00206649	1021.44	78.8302
52.2083	57.7917	0.038783	0	1.79907	0.00206649	841.324	78.8302
52.2917	57.7917	0.0500145	0	2.62656	0.00764748	892.661	78.8302
52.375	57.7917	0.0885964	0	0	0.00764748	1561.08	78.8302
52.4583	57.7917	0.141259	0	0.434557	0.00764748	1921.59	78.8302
52.5417	57.7917	0.0412112	0	2.55003	0	1046.94	78.8302
52.625	57.7917	0.0510972	0	0.912615	0	1328.16	78.8302
52.7083	57.7917	0.0482718	0	3.32365	0	1220.74	78.8302
52.7917	57.7917	0.0640055	0	1.08816	0	1583.4	78.8302
52.875	57.7917	0.0340198	0	0	0	1001.01	78.8302
52.9583	57.7917	0.0514168	0	0	0	1110.12	78.8302
53.0417	57.7917	0.0212583	0	0	0	667.795	78.8302
54.375	57.7917	0.0336515	0	3.00269	0.00647581	420.851	81.2618
54.4583	57.7917	0.256227	0	1.77586	0.00647581	1184.26	81.2618
54.5417	57.7917	0.144532	0	3.99699	0.00230542	1079.95	81.2618
54.625	57.7917	0.0330633	0	0.629727	0.00230542	558.911	81.2618
54.7083	57.7917	0.032567	0	0.570831	0.00230542	510.379	81.2618
54.7917	57.7917	0.0392148	0	2.4768	0.00404033	672.525	81.2618
54.875	57.7917	0.0789504	0	5.4638	0.00404033	1002.98	81.2618
54.9583	57.7917	0.0484502	0	0.145963	0.00404033	955.458	81.2618
55.0417	57.7917	0.0412736	0	2.33242	0.00558424	643.296	81.2618
55.125	57.7917	0.0426096	0	1.47554	0.00558424	753.587	81.2618
55.875	57.7917	0.0196545	0	0	0.00415719	253.928	81.2618
55.9583	57.7917	0.0200008	0	0	0.00415719	251.461	81.2618
56.125	57.7917	0.0220615	0	0	0.0015077	350.814	81.2618
56.2083	57.7917	0.0440223	0	0	0.0015077	889.781	81.2618
56.2917	57.7917	0.162887	0	5.34556	0	1436.48	81.2618
56.375	57.7917	0.130643	0	3.31794	0	1416.24	81.2618
56.875	57.7917	0.0373042	0	3.02996	0.0109254	1289.56	81.2618
56.9583	57.7917	0.0488049	0	4.12416	0.0109254	893.06	81.2618
57.0417	57.7917	0.0672339	0	0	0.00419745	650.452	81.2618
57.2083	57.7917	0.0462954	0	2.52554	0.00419745	767.804	81.2618
57.2917	57.7917	0.100589	0	4.10415	0	1421.32	81.2618
57.375	57.7917	0.0380276	0	1.15466	0	618.078	81.2618
57.4583	57.7917	0.0263143	0	0	0	683.48	81.2618
60.125	57.7917	0.0503715	0	0	0	995.529	72.7065
61.625	57.7917	0.0554005	0	0	0.0183827	840.145	72.7065
62.0417	57.7917	0.0286349	0	0	0.017019	708.904	72.7065
62.125	57.7917	0.0549238	0	0	0.017019	1164.01	72.7065
62.2083	57.7917	0.0334097	0	0	0.017019	1065.04	72.7065
62.2917	57.7917	0.0128012	0	0	0.0202011	386.718	72.7065
62.875	57.7917	0.0267055	0	3.07688	0.00945362	792.946	72.7065
62.9583	57.7917	0.0142293	0	3.85929	0.00945362	448.811	72.7065
63.0417	57.7917	0.0211719	0	7.5122	0.00369585	614.644	72.7065
63.125	57.7917	0.0100648	0	0	0.00369585	407.861	72.7065
63.7083	57.7917	0.0179264	0	0	0.00508343	738.601	72.7065
63.875	57.7917	0.0162112	0	0	0.00662637	373.905	72.7065
64.2083	57.7917	0.0447171	0	2.30802	0.00509894	796.118	72.7065
64.2917	57.7917	0.0320713	0	0	0	788.59	72.7065
65.625	57.7917	0.0278251	0	0	0	1057.65	63.1455
65.7083	57.7917	0.0208066	0	1.54053	0	764.227	63.1455
65.7917	57.7917	0.036207	0	0	0	313.198	63.1455
67.625	57.7917	0.021183	0	2.73964	0.00231701	948.067	63.1455
67.7083	57.7917	0.020424	0	1.88616	0.00231701	795.31	63.1455
67.7917	57.7917	0.0149505	0	3.50754	0.00245742	592.576	63.1455
67.875	57.7917	0.0308712	0	7.92185	0.00245742	1176.36	63.1455
-117.792	57.7083	0.0101446	1.15652	0	0.012181	144.299	47.0239
-117.708	57.7083	0.0387219	1.15532	0	0.0101064	505.294	33.4717
-117.625	57.7083	0.0212311	1.1531	0	0.0101064	342.231	33.4717
-4.29167	57.7083	0.0858112	0.809173	0.0728366	0.0162257	326.875	42.1554
-4.20833	57.7083	0.0971095	0.712749	0	0.0236466	387.308	35.4128
24.875	57.7083	0.047732	0.794617	0.569395	0	389.884	45.3516
24.9583	57.7083	0.032542	0.794617	0	0	357.762	49.5419
25.0417	57.7083	0.0593109	0.637403	0	0	649.424	49.5419
25.125	57.7083	0.099103	0.617365	0	0	294.126	49.5419
25.2083	57.7083	0.0760427	0.624747	2.46448	0	193.579	49.5419
25.2917	57.7083	0.093729	0.8217	1.27976	0	309.863	49.5419
25.375	57.7083	0.0571994	0.865398	0	0	428.974	49.5419
25.4583	57.7083	0.0563606	0.609056	0	0	487.463	49.5419
25.5417	57.7083	0.0439601	0.588819	0	0	399.773	49.5419
25.625	57.7083	0.0603844	0.577823	0	0	281.206	49.5419
26.0417	57.7083	0.0398835	0.577354	0	0.00301749	403.803	49.5419
26.2083	57.7083	0.115929	0.585478	0	0.00301749	346.007	56.9231
26.2917	57.7083	0.0348416	0.576474	0	0.00452818	183.682	56.9231
26.625	57.7083	0.0635007	0.601747	0	0	568.846	56.9231
26.7083	57.7083	0.0718063	0.597105	0	0	529.877	56.9231
27.2917	57.7083	0.0530932	0.600964	0	0.000105768	839.948	57.2725
27.375	57.7083	0.080178	0.610252	0	0.000105768	576.042	57.2725
40.0417	57.7083	0.303884	0	0.882192	0	1559.24	75.5778
40.125	57.7083	0.314802	0	0	0	1649.61	75.5778
40.7083	57.7083	0.0960411	0	0	0	931.226	81.1196
40.7917	57.7083	0.204086	0	0	0	1473.2	81.1196
40.875	57.7083	0.102164	0	0.258533	0	1701.37	81.1196
41.0417	57.7083	0.217867	0	0.569664	0	1810.21	81.1196
41.125	57.7083	0.0604762	0	0	0	1179.73	81.1196
41.625	57.7083	0.0458468	0	0	0	677.269	70.0297
45.2917	57.7083	0.0373041	0	0	0.0211168	335.061	69.6054
45.7917	57.7083	0.0232763	0	0	0.00803572	552.452	69.6054
45.875	57.7083	0.0214052	0	0	0.00803572	520.615	69.6054
45.9583	57.7083	0.0393147	0	0	0.00803572	998.432	69.6054
46.0417	57.7083	0.0420066	0	0	0.0219237	818.871	69.6054
46.125	57.7083	0.0754794	0	0	0.0219237	806.283	69.6054
46.2083	57.7083	0.254061	0	0	0.0219237	1830.38	69.7654
46.2917	57.7083	0.349656	0	0	0.01296	2197.57	69.7654
46.375	57.7083	0.307301	0	0	0.01296	1919.58	69.7654
46.4583	57.7083	0.293969	0	0	0.01296	1665.48	69.7654
46.5417	57.7083	0.216923	0	0	0.0217278	1345.69	69.6054
46.625	57.7083	0.0587792	0	0	0.0217278	1097.99	69.6054
46.7083	57.7083	0.0119709	0	0	0.0217278	267.551	69.6054
46.875	57.7083	0.0224177	0	0	0.0148628	386.11	69.6054
46.9583	57.7083	0.067569	0	0	0.0148628	909.652	69.6054
47.0417	57.7083	0.0517113	0	0	0.0110411	1100.98	69.6054
47.125	57.7083	0.0248781	0	0	0.0110411	641.12	69.6054
47.2083	57.7083	0.037206	0	0	0.0110411	876.288	69.6054
48.0417	57.7083	0.0210131	0	0	0	628.211	76.7854
48.125	57.7083	0.0256781	0	0	0	909.816	76.7854
48.2083	57.7083	0.0204696	0	0	0	917.903	76.7854
48.2917	57.7083	0.0260436	0	0	0.0146141	1257.65	76.7854
48.375	57.7083	0.026437	0	0	0.0146141	918.183	76.7854
49.4583	57.7083	0.0324598	0	0	0.00697502	333.267	76.7854
49.5417	57.7083	0.0411165	0	0	0.0145729	277.102	76.7854
49.625	57.7083	0.0506521	0	0	0.0145729	299.667	76.7854
49.7083	57.7083	0.152257	0	1.84694	0.0145729	725.331	76.7854
49.7917	57.7083	0.0625531	0	0.806195	0.00877093	558.394	76.7854
50.0417	57.7083	0.0786601	0	2.22306	0.00335914	819.809	76.7854
50.125	57.7083	0.219989	0	2.46534	0.00335914	1021.83	76.7854
50.2083	57.7083	0.267398	0	2.97198	0.00335914	1444.98	76.7854
50.2917	57.7083	0.280296	0	3.03455	0.0206411	1274.78	76.7854
50.375	57.7083	0.245221	0	4.20179	0.0206411	1132.19	76.7854
50.4583	57.7083	0.072803	0	1.75352	0.0206411	633.623	76.7854
50.5417	57.7083	0.0225621	0	1.1923	0	529.411	76.7854
50.625	57.7083	0.0325741	0	3.41941	0	784.067	76.7854
50.7083	57.7083	0.0230083	0	0.583613	0	290.584	76.7854
50.7917	57.7083	0.0338632	0	1.07909	0.014264	357.251	76.7854
50.875	57.7083	0.0979227	0	1.82647	0.014264	477.448	76.7854
51.125	57.7083	0.0792031	0	1.31323	0.0104805	654.331	76.7854
51.2083	57.7083	0.120376	0	1.35736	0.0104805	688.247	76.7854
51.2917	57.7083	0.0644604	0	0.699597	0.00983389	567.11	76.7854
51.5417	57.7083	0.084544	0	3.56055	0.0141799	624.782	76.7854
51.625	57.7083	0.0304933	0	3.86144	0.0141799	555.658	76.7854
51.7917	57.7083	0.0285213	0	0	0.0132373	565.596	76.7854
52.0417	57.7083	0.0256861	0	0	0	668.545	78.8302
52.2083	57.7083	0.0276717	0	0.549487	0	688.899	78.8302
52.2917	57.7083	0.042336	0	0	0	766.104	78.8302
52.375	57.7083	0.0530246	0	2.05803	0	1054.77	78.8302
52.4583	57.7083	0.0553649	0	1.98577	0	1238.85	78.8302
52.5417	57.7083	0.0499411	0	1.51499	0	1185.49	78.8302
52.625	57.7083	0.0260495	0	0	0	880.045	78.8302
53.625	57.7083	0.022479	0	0.166083	0	715.65	78.8302
53.7083	57.7083	0.0313396	0	1.40035	0	841.463	78.8302
53.7917	57.7083	0.0345502	0	0	0.000831485	1001.28	78.8302
53.875	57.7083	0.0371744	0	2.38682	0.000831485	695.405	78.8302
53.9583	57.7083	0.0312318	0	0.800893	0.000831485	657.698	78.8302
54.0417	57.7083	0.0289592	0	5.11578	0	694.175	78.8302
54.125	57.7083	0.016751	0	3.21892	0	438.595	78.8302
54.2083	57.7083	0.0328919	0	2.20314	0	409.508	81.2618
54.2917	57.7083	0.0741802	0	3.60074	0.0222205	745.865	81.2618
54.375	57.7083	0.0808577	0	0	0.0222205	376.031	81.2618
54.4583	57.7083	0.13694	0	0	0.0222205	632.002	81.2618
54.5417	57.7083	0.172321	0	1.12949	0.00971022	1062.66	81.2618
54.625	57.7083	0.0954835	0	2.36898	0.00971022	1025.19	81.2618
54.7083	57.7083	0.0291736	0	1.55161	0.00971022	512.917	81.2618
54.7917	57.7083	0.0198806	0	1.40652	0.00705785	353.729	81.2618
54.875	57.7083	0.112978	0	6.57152	0.00705785	684.057	81.2618
54.9583	57.7083	0.200985	0	3.42968	0.00705785	1616.62	81.2618
55.0417	57.7083	0.185585	0	4.0867	0.0311745	1150.54	81.2618
55.125	57.7083	0.146141	0	5.16361	0.0311745	1004.68	81.2618
55.2083	57.7083	0.156201	0	2.96343	0.0311745	1099.69	81.2618
56.375	57.7083	0.0395862	0	0	0.00424474	837.101	81.2618
56.4583	57.7083	0.0235429	0	0	0.00424474	459.672	81.2618
56.875	57.7083	0.0611716	0	2.83098	0	1186.13	81.2618
56.9583	57.7083	0.0262705	0	1.29768	0	688.854	81.2618
57.0417	57.7083	0.0414286	0	3.52139	0.00225273	1084.42	81.2618
57.125	57.7083	0.0416984	0	1.67873	0.00225273	1138.69	81.2618
57.2083	57.7083	0.131719	0	1.90573	0.00225273	1233.35	81.2618
57.2917	57.7083	0.132601	0	1.18428	0.00846457	1469.98	81.2618
57.375	57.7083	0.0828715	0	3.92661	0.00846457	1388.12	81.2618
57.4583	57.7083	0.0368762	0	3.23882	0.00846457	881.435	81.2618
57.625	57.7083	0.0250038	0	0	0.00988886	850.829	81.2618
60.375	57.7083	0.046825	0	0.621229	0.00638762	1148.58	72.7065
60.4583	57.7083	0.0873135	0	0.876402	0.00638762	1567.1	72.7065
60.5417	57.7083	0.0436489	0	0	0.0124946	1076.28	72.7065
60.625	57.7083	0.0642991	0	0	0.0124946	1239.17	72.7065
60.7083	57.7083	0.0841145	0	0	0.0124946	1020.18	72.7065
60.875	57.7083	0.028004	0	0	0.00290275	443.872	72.7065
60.9583	57.7083	0.0375994	0	0	0.00290275	570.435	72.7065
61.0417	57.7083	0.0283961	0	0	0.0109444	541.612	72.7065
61.7917	57.7083	0.0573201	0	0	0.00353435	622.478	72.7065
61.875	57.7083	0.0489733	0	0	0.00353435	806.847	72.7065
61.9583	57.7083	0.0283736	0	0	0.00353435	481.153	72.7065
62.0417	57.7083	0.029903	0	0	0.0116362	562.759	72.7065
62.7917	57.7083	0.0114777	0	0	0.00102997	216.223	72.7065
62.875	57.7083	0.00754975	0	3.9297	0.00102997	237.921	72.7065
62.9583	57.7083	0.0278649	0	9.31573	0.00102997	825.7	72.7065
63.0417	57.7083	0.0344128	0	7.41112	6.60419e-05	1007.32	72.7065
63.125	57.7083	0.021379	0	6.40402	6.60419e-05	641.405	72.7065
63.2083	57.7083	0.0142569	0	2.99169	6.60419e-05	333.134	72.7065
63.2917	57.7083	0.0129822	0	4.86768	0	252.496	72.7065
63.375	57.7083	0.0157255	0	0	0	479.315	72.7065
64.125	57.7083	0.0163846	0	0	0	785.237	72.7065
64.2083	57.7083	0.0239528	0	2.39047	0	1002.79	72.7065
64.2917	57.7083	0.0542519	0	9.15784	0	1494.86	72.7065
64.375	57.7083	0.0181952	0	0	0	600.089	72.7065
65.4583	57.7083	0.0119708	0	3.91338	0	476.274	63.1455
65.5417	57.7083	0.0068082	0	0	0	253.818	63.1455
65.625	57.7083	0.0140952	0	2.82625	0	616.443	63.1455
65.7083	57.7083	0.0214336	0	4.01093	0	819.762	63.1455
65.7917	57.7083	0.0218266	0	5.62442	0	865.895	63.1455
65.875	57.7083	0.022478	0	2.5216	0	680.393	63.1455
67.125	57.7083	0.0226072	0	2.15951	0	989.547	63.1455
67.2917	57.7083	0.0175737	0	1.59853	0	914.712	63.1455
67.875	57.7083	0.00867013	0	2.97692	0	205.809	63.1455
71.2083	57.7083	0.021693	0	2.84152	0	812.473	69.6167
82.4583	57.7083	0.00975553	0	1.23646	0.00394306	261.981	72.1325
-4.20833	57.625	0.0928199	0.594947	0	0.0236466	486.444	35.4128
24.5417	57.625	0.0454876	0.793903	0	0	280.892	49.5419
24.7083	57.625	0.0531609	0.666156	0	0	313.634	49.5419
24.7917	57.625	0.0484853	0.558885	0.47462	0	413.353	49.5419
24.875	57.625	0.0798777	0.601057	0.187507	0	787.731	49.5419
25.125	57.625	0.0351843	0.614911	2.24785	0	193.097	49.5419
25.2083	57.625	0.093056	0.630155	0	0	493.349	49.5419
25.2917	57.625	0.13212	0.730121	0	0	440.109	49.5419
25.375	57.625	0.0304354	0.820985	0	0	404.161	49.5419
25.4583	57.625	0.0822367	0.601779	0	0	472.674	49.5419
25.5417	57.625	0.065761	0.629759	0	0	349.5	49.5419
25.625	57.625	0.0235944	0.613424	0	0	339.57	51.7248
25.7917	57.625	0.0380927	0.895601	0	0.00758569	330.375	49.5419
26.2917	57.625	0.0157157	0.58274	0	0.00452818	644.407	54.2462
26.375	57.625	0.0587369	0.587321	0	0.00452818	611.456	56.9231
26.625	57.625	0.0841105	0.59594	0	0	263.233	56.9231
26.7083	57.625	0.0412712	0.605877	0	0	372.114	56.9231
39.7083	57.625	0.22273	0	0	0	1524.59	75.5778
40.9583	57.625	0.0732032	0	0	0	1012.21	81.1196
41.2083	57.625	0.0426981	0	0	0	693.713	81.1196
41.2917	57.625	0.042676	0	0.695167	0	885.663	81.1196
41.375	57.625	0.0317285	0	1.88658	0	806.995	81.1196
45.0417	57.625	0.0383418	0	0	0.0216344	389.04	69.6054
45.7083	57.625	0.0742012	0	0	0.0136461	467.024	69.6054
45.7917	57.625	0.0904737	0	0	0.00803572	906.248	69.6054
45.875	57.625	0.082805	0	0	0.00803572	1117.93	69.6054
45.9583	57.625	0.0555789	0	0	0.00803572	1295.33	69.6054
46.0417	57.625	0.0528426	0	0	0.0219237	1077.6	69.6054
46.125	57.625	0.0212773	0	0	0.0219237	416.529	69.6054
46.2083	57.625	0.136138	0	0	0.0219237	979.944	69.6054
46.2917	57.625	0.14382	0	0	0.01296	1054.2	69.6054
46.375	57.625	0.150991	0	0	0.01296	954.192	69.6054
46.4583	57.625	0.147504	0	0	0.01296	996.451	69.6054
46.5417	57.625	0.176518	0	0	0.0217278	829.25	69.6054
46.625	57.625	0.0182146	0	0	0.0217278	242.218	69.6054
46.7917	57.625	0.0248672	0	0	0.0148628	625.436	69.6054
47.875	57.625	0.0161056	0	0	0.00290889	648.221	76.7854
47.9583	57.625	0.042429	0	0	0.00290889	1059.35	76.7854
48.0417	57.625	0.0425407	0	0	0	947.469	76.7854
48.125	57.625	0.0153992	0	0	0	649.204	76.7854
48.2083	57.625	0.0194677	0	0	0	507.929	76.7854
48.2917	57.625	0.0270486	0	0	0.0146141	706.574	76.7854
48.4583	57.625	0.0148421	0	0	0.0146141	556.004	76.7854
49.0417	57.625	0.0300158	0	0	0	703.415	76.7854
49.125	57.625	0.0293373	0	0	0	675.662	76.7854
49.5417	57.625	0.0314513	0	0.490646	0.0145729	679.125	76.7854
49.625	57.625	0.122126	0	2.6555	0.0145729	800.22	76.7854
49.7083	57.625	0.127543	0	2.59442	0.0145729	677.665	76.7854
49.9583	57.625	0.0417988	0	2.05713	0.00877093	522.673	76.7854
50.0417	57.625	0.118703	0	3.47733	0.00335914	881.865	76.7854
50.125	57.625	0.172128	0	2.30761	0.00335914	1131.56	76.7854
50.2083	57.625	0.107732	0	1.4753	0.00335914	971.269	76.7854
50.2917	57.625	0.112184	0	0	0.0206411	912.313	76.7854
50.375	57.625	0.214412	0	2.33357	0.0206411	1158	76.7854
50.4583	57.625	0.0454059	0	0	0.0206411	665.573	76.7854
50.5417	57.625	0.0441391	0	0	0	553.877	76.7854
50.625	57.625	0.0861123	0	3.8968	0	961.846	76.7854
50.7083	57.625	0.0240804	0	1.8617	0	592.327	76.7854
50.7917	57.625	0.0938476	0	2.4207	0.014264	758.487	76.7854
50.875	57.625	0.11649	0	1.74234	0.014264	849.751	76.7854
51.125	57.625	0.233418	0	4.05702	0.0104805	872.981	76.7854
51.2083	57.625	0.0943703	0	6.08275	0.0104805	707.03	76.7854
51.2917	57.625	0.113694	0	1.96932	0.00983389	506.207	76.7854
51.5417	57.625	0.0393758	0	1.29277	0.0141799	351.67	76.7854
51.7917	57.625	0.0107461	0	1.14146	0.0132373	154.583	76.7854
53.375	57.625	0.0578173	0	5.34212	0.00197339	1118.06	78.8302
53.4583	57.625	0.0276449	0	0.396347	0.00197339	695.748	78.8302
53.625	57.625	0.0624499	0	5.19971	0	1431.57	78.8302
53.7083	57.625	0.0558812	0	2.64906	0	989.799	78.8302
53.7917	57.625	0.0687458	0	4.50595	0.000831485	1380.58	78.8302
53.875	57.625	0.0345602	0	0	0.000831485	756.571	78.8302
53.9583	57.625	0.0421579	0	0.0421644	0.000831485	852.097	78.8302
54.0417	57.625	0.137874	0	0.518044	0	1102.95	81.2618
54.125	57.625	0.167467	0	2.47554	0	1010.71	81.2618
54.2083	57.625	0.199798	0	1.98892	0	1133.63	81.2618
54.2917	57.625	0.190883	0	1.99244	0.0222205	989.48	81.2618
54.375	57.625	0.127288	0	1.45264	0.0222205	775.862	81.2618
54.4583	57.625	0.177546	0	1.87918	0.0222205	1170.92	81.2618
54.5417	57.625	0.0712554	0	0.774827	0.00971022	563.514	81.2618
54.625	57.625	0.0774878	0	0.535234	0.00971022	966.93	81.2618
54.7083	57.625	0.0240058	0	2.27513	0.00971022	519.693	81.2618
54.7917	57.625	0.0387288	0	4.1126	0.00705785	695.749	81.2618
54.875	57.625	0.0200449	0	3.10392	0.00705785	296.032	81.2618
54.9583	57.625	0.0249084	0	2.42798	0.00705785	277.735	81.2618
55.0417	57.625	0.0514121	0	0.355857	0.0311745	299.302	81.2618
55.125	57.625	0.0922196	0	3.46969	0.0311745	963.765	81.2618
55.2083	57.625	0.0675238	0	2.78148	0.0311745	634.994	81.2618
56.4583	57.625	0.0336078	0	3.44466	0.00424474	913.505	81.2618
56.5417	57.625	0.0457384	0	4.39924	0	1284.9	81.2618
56.625	57.625	0.0407776	0	4.94293	0	1486.57	81.2618
56.7083	57.625	0.0133881	0	1.59281	0	399.773	81.2618
56.7917	57.625	0.0535673	0	3.23602	0	1397.9	81.2618
56.875	57.625	0.230865	0	5.24235	0	1905.71	81.2618
56.9583	57.625	0.23282	0	4.23058	0	976.722	81.2618
57.125	57.625	0.0721539	0	0.876924	0.00225273	1542.61	81.2618
57.2083	57.625	0.198901	0	1.38894	0.00225273	1601.04	81.2618
57.2917	57.625	0.306987	0	4.69794	0.00846457	1987.8	81.2618
57.375	57.625	0.286584	0	2.99798	0.00846457	2150.26	81.2618
57.4583	57.625	0.107626	0	1.6768	0.00846457	2107.02	81.2618
57.625	57.625	0.0552396	0	3.76177	0.00988886	1230.32	81.2618
60.375	57.625	0.0212306	0	0	0.00638762	565.067	72.7065
60.5417	57.625	0.0617101	0	0	0.0124946	1227.74	72.7065
60.625	57.625	0.0281095	0	0	0.0124946	593.266	72.7065
60.7917	57.625	0.0404491	0	0	0.00290275	706.705	72.7065
60.875	57.625	0.0573832	0	1.01075	0.00290275	1288.04	72.7065
60.9583	57.625	0.138534	0	1.67964	0.00290275	1617.93	72.7065
61.0417	57.625	0.0846517	0	0	0.0109444	1116.33	72.7065
61.2917	57.625	0.0111613	0	0	0.00448464	221.627	72.7065
61.375	57.625	0.0196177	0	0	0.00448464	430.573	72.7065
61.625	57.625	0.0214446	0	0	0.0150966	625.736	72.7065
61.7083	57.625	0.0885227	0	0	0.0150966	1087.88	72.7065
61.7917	57.625	0.0203638	0	0	0.00353435	389.242	72.7065
62.7083	57.625	0.00657206	0	0	0.00235492	64.4025	72.7065
62.7917	57.625	0.0197015	0	6.24966	0.00102997	426.619	72.7065
62.875	57.625	0.0407467	0	2.72572	0.00102997	638.703	72.7065
62.9583	57.625	0.0265261	0	0	0.00102997	366.154	72.7065
63.0417	57.625	0.0586776	0	0.905513	6.60419e-05	909.126	72.7065
63.125	57.625	0.0797297	0	8.01569	6.60419e-05	1588.59	72.7065
63.2083	57.625	0.0614879	0	8.66472	6.60419e-05	1027.91	72.7065
63.2917	57.625	0.105407	0	6.73892	0	1522.29	72.7065
63.375	57.625	0.061262	0	9.83931	0	1338.84	72.7065
63.4583	57.625	0.0496063	0	6.37712	0	1222.34	72.7065
63.5417	57.625	0.0448501	0	3.87505	0	1128.51	72.7065
63.625	57.625	0.0545327	0	1.90834	0	1335.67	72.7065
63.7083	57.625	0.0340289	0	3.84751	0	1087.18	72.7065
63.7917	57.625	0.0308627	0	2.72327	0	1037.46	72.7065
63.875	57.625	0.0344361	0	6.33977	0	1213.22	72.7065
63.9583	57.625	0.0146377	0	0.350815	0	612.01	72.7065
64.0417	57.625	0.0121392	0	0.918631	0	757.409	72.7065
64.125	57.625	0.0183839	0	0.054207	0	398.822	72.7065
64.2083	57.625	0.023284	0	3.38592	0	351.712	72.7065
64.2917	57.625	0.0266725	0	11.4214	0	1091.06	72.7065
64.375	57.625	0.0451326	0	6.606	0	1244.92	72.7065
65.4583	57.625	0.0108902	0	0	0	491.968	63.1455
65.5417	57.625	0.0168393	0	5.98431	0	616.022	63.1455
65.625	57.625	0.0303493	0	5.70277	0	796.02	63.1455
65.7083	57.625	0.0278383	0	10.514	0	692.42	63.4115
65.7917	57.625	0.0261261	0	3.41782	0	698.421	63.1455
65.875	57.625	0.0223377	0	6.19502	0	464.907	63.1455
66.125	57.625	0.0152817	0	0	0	371.681	63.1455
66.2083	57.625	0.0153728	0	0	0	253.102	63.1455
66.2917	57.625	0.036296	0	4.64895	0	1218.17	63.1455
67.0417	57.625	0.0182957	0	2.58401	0	753.452	63.1455
67.125	57.625	0.0276386	0	3.32136	0	1158.01	63.1455
67.2083	57.625	0.0288224	0	2.31883	0	1456.42	63.1455
71.7917	57.625	0.0286288	0	1.92796	0	965.633	69.6167
82.2917	57.625	0.0138107	0	2.08171	0.00394306	445.404	72.1325
83.625	57.625	0.0148769	0	2.56833	0	298.253	75.0533
83.7083	57.625	0.0235114	0	3.67324	0	507.811	72.1325
93.2083	57.625	0.0247648	0	2.00236	0	1206.38	51.5087
22.0417	57.5417	0.030846	0.566758	0	0	47.6694	49.5419
24.5417	57.5417	0.0287213	0.524505	0	0	199.017	49.5419
24.7083	57.5417	0.0786187	0.666156	0	0	532.215	49.5419
24.7917	57.5417	0.0775562	0.558885	0	0	912.488	49.5419
24.875	57.5417	0.131877	0.589468	0	0	976.401	49.5419
25.125	57.5417	0.0576754	0.625715	0.078366	0	631.008	49.5419
25.2083	57.5417	0.0465739	0.630298	0	0	472.855	49.5419
25.2917	57.5417	0.224355	0.632052	0	0	605.535	49.5419
25.375	57.5417	0.0916996	0.6301	0	0	782.313	49.5419
25.5417	57.5417	0.0897896	0.903387	0	0	414.632	49.5419
25.625	57.5417	0.0774857	0.655082	0	0	350.347	49.5419
25.7083	57.5417	0.11746	0.77481	0	0	471.369	49.5419
25.7917	57.5417	0.126931	0.895601	0	0.00758569	358.498	49.5419
25.875	57.5417	0.0838272	0.892093	0	0.00758569	476.829	49.5419
25.9583	57.5417	0.103998	0.880539	0	0.00758569	390.152	49.5419
[truncated: 403,085+ more rows]
