# Supplementary material for: Land degradation is associated with larger crop yield gaps across global croplands
Source: Nat Food. 2026 Jul 22;7(7):678–87. doi: 10.1038/s43016-026-01382-5 (PMC13391347; doi:10.1038/s43016-026-01382-5)
Supplement: Supplementary file 5 — Statistical Source Data. Statistical source data for Fig. 2. The workbook contains regression coefficient estimates, standard errors, 95% confidence intervals, exact P values and sample sizes for the overall land degradation coefficient plot and the land degradation indicator-specific coefficient plot. [file 43016_2026_1382_MOESM5_ESM.xlsx]

## Sheet: README
Workbook Notes
Field	Description
Workbook	Source data for regression coefficient plots
Related figures/tables	Fig. 2, Fig. 3, Supplementary Figs. 2, 3, 10, 11, 14, and Supplementary Table 1
Unit of estimates	Regression coefficients interpreted as elasticities: percentage change in outcome associated with a 1% change in the land-degradation indicator
Confidence intervals	95% confidence intervals
P-values	Two-sided Wald-test P-values
Column Definitions
Column	Description
figure	Manuscript figure or supplementary figure/table
row_type	Whether the row reports an individual land-degradation coefficient or the summed overall land-degradation estimate
model	Model/specification label used in the figure or table
outcome	Outcome variable for the model
term_label	Clean label for the land-degradation indicator or overall land degradation
estimate	Coefficient estimate
standard_error	Standard error of the estimate
statistic	Wald z-statistic, computed as estimate divided by standard error
conf_low_95	Lower bound of the 95% confidence interval
conf_high_95	Upper bound of the 95% confidence interval
n	Number of observations used in the model
adjusted_r2	Adjusted R-squared
p_value_numeric	Numeric two-sided Wald-test P-value

## Sheet: Fig2A_Overall
figure	panel	row_type	model	model_id	model_description	model_remark	outcome	term_label	estimate	standard_error	statistic	conf_low_95	conf_high_95	n	adjusted_r2	p_value_numeric
Fig. 2	A	overall_land_degradation_sum	mf_noControls_total	Model 1	(M) With no controls	Others	Yield gap	Overall land degradation	-0.116507	0.0029099	-40.0382	-0.12221	-0.110804	409487	0.100052	0
Fig. 2	A	overall_land_degradation_sum	mf_naturalControls_total	Model 2	(M) With natural controls	Others	Yield gap	Overall land degradation	-0.0450958	0.00336267	-13.4107	-0.0516866	-0.038505	409469	0.213919	5.2321e-41
Fig. 2	A	overall_land_degradation_sum	mf_naturalControls_adaptControls_total	Model 3	(M) With natural and management controls	Others	Yield gap	Overall land degradation	0.0995713	0.00345914	28.785	0.0927913	0.106351	406899	0.277686	3.30886e-182
Fig. 2	A	overall_land_degradation_sum	mf_naturalControls_adaptControls_socioeconControls_total	Model 4	(M) With natural, management, and socio-economic-institutional controls	Baseline	Yield gap	Overall land degradation	0.175164	0.0034193	51.228	0.168462	0.181866	405084	0.331075	0
Fig. 2	A	overall_land_degradation_sum	mf_addLongLat_total	Model 5	(M) With longitude and latitude controls	Others	Yield gap	Overall land degradation	0.148555	0.00345489	42.9986	0.141784	0.155327	405084	0.344611	0
Fig. 2	A	overall_land_degradation_sum	mf_addCropType_total	Model 6	(M) With crop type controls	Others	Yield gap	Overall land degradation	0.173889	0.00344159	50.5259	0.167144	0.180635	393121	0.357115	0
Fig. 2	A	overall_land_degradation_sum	mf_rmSoilGrid_total	Model 7	(M) Without soil continuous variables as controls	Others	Yield gap	Overall land degradation	0.156987	0.00339561	46.2325	0.150332	0.163643	405084	0.319371	0
Fig. 2	A	overall_land_degradation_sum	mf_winsor_total	Model 8	(M) With winsorizing data to 2.5th and 97.5th quantiles	Others	Yield gap	Overall land degradation	0.118112	0.0028466	41.4923	0.112533	0.123691	405084	0.305034	0
Fig. 2	A	overall_land_degradation_sum	mf_addQuadraticLDs_avg_slope_total	Model 9	(M) With quadratic terms of land degradation variables	Others	Yield gap	Overall land degradation	0.143918	0.00492579	29.2172	0.134263	0.153572	405084		1.17405e-187
Fig. 2	A	overall_land_degradation_sum	mf_addInteractionLDs_avg_slope_total	Model 10	(M) With interaction terms among land degradation variables	Others	Yield gap	Overall land degradation	0.16697	0.00369652	45.1696	0.159725	0.174216	405084		0
Fig. 2	A	overall_land_degradation_sum	mf_addInteractionLDs_addInteractionLDsAdapt_avg_slope_total	Model 11	(M) With interaction terms among land degradation variables, and interaction terms between land degradation variables and management variables	Others	Yield gap	Overall land degradation	0.12122	0.00389413	31.129	0.113588	0.128853	405084		9.7575e-213
Fig. 2	A	overall_land_degradation_sum	mf_HC1_total	Model 12	(M) With HC1 standard error	Others	Yield gap	Overall land degradation	0.175164	0.00361409	48.4669	0.16808	0.182248	405084	0.331075	0
Fig. 2	A	overall_land_degradation_sum	mf_Conley100_total	Model 13	(M) With Conley standard error (cutoff 100-km)	Others	Yield gap	Overall land degradation	0.175164	0.032015	5.47132	0.112415	0.237913	405084	0.331075	4.46703e-08

## Sheet: Fig2B_ByIndicator
figure	panel	row_type	model	outcome	term_label	estimate	standard_error	statistic	conf_low_95	conf_high_95	n	adjusted_r2	p_value_numeric
Fig. 2	B	individual_land_degradation_coefficient	1	Yield gap	Soil erosion debt	-0.126408	0.0015762	-80.1983	-0.129498	-0.123319	409487	0.100052	0
Fig. 2	B	individual_land_degradation_coefficient	1	Yield gap	Soil compaction debt	-0.131152	0.000725596	-180.751	-0.132575	-0.12973	409487	0.100052	0
Fig. 2	B	individual_land_degradation_coefficient	1	Yield gap	Soil organic carbon debt	0.0731353	0.00147792	49.4853	0.0702386	0.076032	409487	0.100052	0
Fig. 2	B	individual_land_degradation_coefficient	1	Yield gap	Soil water debt	0.0211446	0.00136956	15.439	0.0184603	0.023829	409487	0.100052	8.94208e-54
Fig. 2	B	individual_land_degradation_coefficient	1	Yield gap	Tree cover debt	0.0467737	0.00184295	25.3798	0.0431615	0.0503859	409487	0.100052	4.21736e-142
Fig. 2	B	individual_land_degradation_coefficient	2	Yield gap	Soil erosion debt	-0.0582542	0.00207676	-28.0505	-0.0623247	-0.0541838	409469	0.213919	3.93929e-173
Fig. 2	B	individual_land_degradation_coefficient	2	Yield gap	Soil compaction debt	-0.0967778	0.000865549	-111.811	-0.0984742	-0.0950813	409469	0.213919	0
Fig. 2	B	individual_land_degradation_coefficient	2	Yield gap	Soil organic carbon debt	0.0293484	0.00150636	19.483	0.0263959	0.0323008	409469	0.213919	1.53168e-84
Fig. 2	B	individual_land_degradation_coefficient	2	Yield gap	Soil water debt	0.0246663	0.00136975	18.0078	0.0219815	0.027351	409469	0.213919	1.69236e-72
Fig. 2	B	individual_land_degradation_coefficient	2	Yield gap	Tree cover debt	0.0559216	0.00188328	29.6937	0.0522304	0.0596128	409469	0.213919	9.25164e-194
Fig. 2	B	individual_land_degradation_coefficient	3	Yield gap	Soil erosion debt	0.0513487	0.00217328	23.6273	0.0470891	0.0556084	406899	0.277686	2.02261e-123
Fig. 2	B	individual_land_degradation_coefficient	3	Yield gap	Soil compaction debt	-0.0213343	0.000974569	-21.891	-0.0232445	-0.0194242	406899	0.277686	3.16219e-106
Fig. 2	B	individual_land_degradation_coefficient	3	Yield gap	Soil organic carbon debt	0.00100144	0.00145987	0.685978	-0.0018599	0.00386277	406899	0.277686	0.492727
Fig. 2	B	individual_land_degradation_coefficient	3	Yield gap	Soil water debt	0.0324454	0.001323	24.5241	0.0298523	0.0350385	406899	0.277686	8.17049e-133
Fig. 2	B	individual_land_degradation_coefficient	3	Yield gap	Tree cover debt	0.03611	0.00184147	19.6093	0.0325007	0.0397193	406899	0.277686	1.28798e-85
Fig. 2	B	individual_land_degradation_coefficient	4	Yield gap	Soil erosion debt	0.0443456	0.0021461	20.6633	0.0401393	0.048552	405084	0.331075	7.40639e-95
Fig. 2	B	individual_land_degradation_coefficient	4	Yield gap	Soil compaction debt	0.0570496	0.00116018	49.1732	0.0547756	0.0593235	405084	0.331075	0
Fig. 2	B	individual_land_degradation_coefficient	4	Yield gap	Soil organic carbon debt	0.00727566	0.00141965	5.12497	0.00449315	0.0100582	405084	0.331075	2.97583e-07
Fig. 2	B	individual_land_degradation_coefficient	4	Yield gap	Soil water debt	0.0329772	0.00128565	25.6503	0.0304573	0.0354971	405084	0.331075	4.19848e-145
Fig. 2	B	individual_land_degradation_coefficient	4	Yield gap	Tree cover debt	0.0335159	0.00179811	18.6396	0.0299916	0.0370402	405084	0.331075	1.53445e-77
Fig. 2	B	individual_land_degradation_coefficient	5	Yield gap	Soil erosion debt	0.0410702	0.00217651	18.8698	0.0368043	0.0453362	405084	0.344611	2.02209e-79
Fig. 2	B	individual_land_degradation_coefficient	5	Yield gap	Soil compaction debt	0.0323104	0.00121606	26.5699	0.0299269	0.0346939	405084	0.344611	1.51464e-155
Fig. 2	B	individual_land_degradation_coefficient	5	Yield gap	Soil organic carbon debt	0.0179385	0.00141557	12.6722	0.015164	0.020713	405084	0.344611	8.42732e-37
Fig. 2	B	individual_land_degradation_coefficient	5	Yield gap	Soil water debt	0.0331095	0.00128471	25.7719	0.0305914	0.0356275	405084	0.344611	1.83157e-146
Fig. 2	B	individual_land_degradation_coefficient	5	Yield gap	Tree cover debt	0.0241269	0.00178372	13.5261	0.0206308	0.027623	405084	0.344611	1.09626e-41
Fig. 2	B	individual_land_degradation_coefficient	6	Yield gap	Soil erosion debt	0.0413544	0.00216078	19.1386	0.0371193	0.0455895	393121	0.357115	1.20417e-81
Fig. 2	B	individual_land_degradation_coefficient	6	Yield gap	Soil compaction debt	0.0613668	0.00120692	50.8456	0.0590012	0.0637324	393121	0.357115	0
Fig. 2	B	individual_land_degradation_coefficient	6	Yield gap	Soil organic carbon debt	0.00587011	0.00142313	4.1248	0.00308078	0.00865944	393121	0.357115	3.71061e-05
Fig. 2	B	individual_land_degradation_coefficient	6	Yield gap	Soil water debt	0.027165	0.00129242	21.0186	0.0246318	0.0296981	393121	0.357115	4.42888e-98
Fig. 2	B	individual_land_degradation_coefficient	6	Yield gap	Tree cover debt	0.0381331	0.00181122	21.0538	0.0345831	0.0416831	393121	0.357115	2.11e-98
Fig. 2	B	individual_land_degradation_coefficient	7	Yield gap	Soil erosion debt	0.0358159	0.00213198	16.7994	0.0316372	0.0399945	405084	0.319371	2.46708e-63
Fig. 2	B	individual_land_degradation_coefficient	7	Yield gap	Soil compaction debt	0.0460626	0.00115336	39.938	0.0438021	0.0483232	405084	0.319371	0
Fig. 2	B	individual_land_degradation_coefficient	7	Yield gap	Soil organic carbon debt	0.00594016	0.00142465	4.16955	0.00314784	0.00873248	405084	0.319371	3.05202e-05
Fig. 2	B	individual_land_degradation_coefficient	7	Yield gap	Soil water debt	0.0321344	0.00129583	24.7983	0.0295946	0.0346742	405084	0.319371	9.36003e-136
Fig. 2	B	individual_land_degradation_coefficient	7	Yield gap	Tree cover debt	0.0370343	0.00181052	20.4551	0.0334857	0.0405829	405084	0.319371	5.41154e-93
Fig. 2	B	individual_land_degradation_coefficient	8	Yield gap	Soil erosion debt	0.0368577	0.00174615	21.1079	0.0334352	0.0402801	405084	0.305034	6.72492e-99
Fig. 2	B	individual_land_degradation_coefficient	8	Yield gap	Soil compaction debt	0.0422311	0.00125093	33.7597	0.0397793	0.044683	405084	0.305034	7.69457e-250
Fig. 2	B	individual_land_degradation_coefficient	8	Yield gap	Soil organic carbon debt	0.00496703	0.00085766	5.79137	0.00328602	0.00664804	405084	0.305034	6.98128e-09
Fig. 2	B	individual_land_degradation_coefficient	8	Yield gap	Soil water debt	0.0149194	0.000736031	20.27	0.0134768	0.016362	405084	0.305034	2.36522e-91
Fig. 2	B	individual_land_degradation_coefficient	8	Yield gap	Tree cover debt	0.0191368	0.00172817	11.0735	0.0157496	0.022524	405084	0.305034	1.68703e-28
Fig. 2	B	individual_land_degradation_coefficient	9	Yield gap	Soil compaction debt	0.0498905	0.00118019	42.2732	0.0475773	0.0522037	405084		0
Fig. 2	B	individual_land_degradation_coefficient	9	Yield gap	Soil erosion debt	0.0563205	0.00288327	19.5336	0.0506693	0.0619717	405084		5.69373e-85
Fig. 2	B	individual_land_degradation_coefficient	9	Yield gap	Soil organic carbon debt	-0.00524472	0.00291633	-1.7984	-0.0109607	0.000471288	405084		0.0721141
Fig. 2	B	individual_land_degradation_coefficient	9	Yield gap	Soil water debt	0.0322739	0.00144089	22.3985	0.0294498	0.0350981	405084		4.06613e-111
Fig. 2	B	individual_land_degradation_coefficient	9	Yield gap	Tree cover debt	0.0106773	0.00199402	5.35464	0.006769	0.0145856	405084		8.57261e-08
Fig. 2	B	individual_land_degradation_coefficient	10	Yield gap	Soil compaction debt	0.0540418	0.001159	46.6279	0.0517701	0.0563134	405084		0
Fig. 2	B	individual_land_degradation_coefficient	10	Yield gap	Soil erosion debt	0.0412672	0.00228849	18.0325	0.0367817	0.0457526	405084		1.08342e-72
Fig. 2	B	individual_land_degradation_coefficient	10	Yield gap	Soil organic carbon debt	0.0057646	0.00145093	3.97303	0.00292077	0.00860842	405084		7.09635e-05
Fig. 2	B	individual_land_degradation_coefficient	10	Yield gap	Soil water debt	0.0340455	0.00128	26.5981	0.0315367	0.0365543	405084		7.14444e-156
Fig. 2	B	individual_land_degradation_coefficient	10	Yield gap	Tree cover debt	0.0318514	0.00182762	17.4278	0.0282692	0.0354335	405084		5.07552e-68
Fig. 2	B	individual_land_degradation_coefficient	11	Yield gap	Soil compaction debt	0.0473518	0.00127051	37.2698	0.0448616	0.049842	405084		5.05821e-304
Fig. 2	B	individual_land_degradation_coefficient	11	Yield gap	Soil erosion debt	0.00289774	0.00250062	1.15881	-0.00200347	0.00779895	405084		0.246533
Fig. 2	B	individual_land_degradation_coefficient	11	Yield gap	Soil organic carbon debt	0.00422291	0.00151459	2.78815	0.00125431	0.00719151	405084		0.00530101
Fig. 2	B	individual_land_degradation_coefficient	11	Yield gap	Soil water debt	0.0392585	0.00127664	30.7515	0.0367563	0.0417607	405084		1.16819e-207
Fig. 2	B	individual_land_degradation_coefficient	11	Yield gap	Tree cover debt	0.0274894	0.00183662	14.9674	0.0238897	0.0310892	405084		1.19863e-50
Fig. 2	B	individual_land_degradation_coefficient	12	Yield gap	Soil erosion debt	0.0443456	0.00228784	19.3832	0.0398615	0.0488298	405084	0.331075	1.06968e-83
Fig. 2	B	individual_land_degradation_coefficient	12	Yield gap	Soil compaction debt	0.0570496	0.00121201	47.0701	0.054674	0.0594251	405084	0.331075	0
Fig. 2	B	individual_land_degradation_coefficient	12	Yield gap	Soil organic carbon debt	0.00727566	0.0013291	5.47411	0.00467062	0.0098807	405084	0.331075	4.39709e-08
Fig. 2	B	individual_land_degradation_coefficient	12	Yield gap	Soil water debt	0.0329772	0.00136859	24.0958	0.0302948	0.0356596	405084	0.331075	2.76953e-128
Fig. 2	B	individual_land_degradation_coefficient	12	Yield gap	Tree cover debt	0.0335159	0.00186915	17.9311	0.0298524	0.0371795	405084	0.331075	6.74618e-72
Fig. 2	B	individual_land_degradation_coefficient	13	Yield gap	Soil erosion debt	0.0443456	0.0219098	2.02401	0.00140237	0.0872889	405084	0.331075	0.0429695
Fig. 2	B	individual_land_degradation_coefficient	13	Yield gap	Soil compaction debt	0.0570496	0.0125349	4.55127	0.0324812	0.0816179	405084	0.331075	5.33225e-06
Fig. 2	B	individual_land_degradation_coefficient	13	Yield gap	Soil organic carbon debt	0.00727566	0.010707	0.679522	-0.0137101	0.0282614	405084	0.331075	0.496807
Fig. 2	B	individual_land_degradation_coefficient	13	Yield gap	Soil water debt	0.0329772	0.0104778	3.14734	0.0124407	0.0535137	405084	0.331075	0.00164762
Fig. 2	B	individual_land_degradation_coefficient	13	Yield gap	Tree cover debt	0.0335159	0.0158642	2.11268	0.0024221	0.0646098	405084	0.331075	0.0346284
