# Supplementary material for: Land degradation is associated with larger crop yield gaps across global croplands
Source: Nat Food. 2026 Jul 22;7(7):678–87. doi: 10.1038/s43016-026-01382-5 (PMC13391347; doi:10.1038/s43016-026-01382-5)
Supplement: Supplementary file 6 — Statistical Source Data. Statistical source data for Fig. 3. The workbook contains regression coefficient estimates, standard errors, 95% confidence intervals, exact P values and sample sizes for models relating land degradation to crop yield gaps and actual yields. [file 43016_2026_1382_MOESM6_ESM.xlsx]

## Sheet: README
Workbook Notes
Field	Description
Workbook	Source data for regression coefficient plots
Related figures/tables	Fig. 2, Fig. 3, Supplementary Figs. 2, 3, 10, 11, 14, and Supplementary Table 1
Unit of estimates	Regression coefficients interpreted as elasticities: percentage change in outcome associated with a 1% change in the land-degradation indicator
Confidence intervals	95% confidence intervals
P-values	Two-sided Wald-test P-values
Column Definitions
Column	Description
figure	Manuscript figure or supplementary figure/table
row_type	Whether the row reports an individual land-degradation coefficient or the summed overall land-degradation estimate
model	Model/specification label used in the figure or table
outcome	Outcome variable for the model
term_label	Clean label for the land-degradation indicator or overall land degradation
estimate	Coefficient estimate
standard_error	Standard error of the estimate
statistic	Wald z-statistic, computed as estimate divided by standard error
conf_low_95	Lower bound of the 95% confidence interval
conf_high_95	Upper bound of the 95% confidence interval
n	Number of observations used in the model
adjusted_r2	Adjusted R-squared
p_value_numeric	Numeric two-sided Wald-test P-value

## Sheet: Fig3_YieldActual
figure	panel	row_type	outcome	term_label	estimate	standard_error	statistic	conf_low_95	conf_high_95	n	adjusted_r2	p_value_numeric
Fig. 3	A-B	individual_land_degradation_coefficient	Yield gap	Soil erosion debt	0.0443456	0.0021461	20.6633	0.0401394	0.0485519	405084	0.331075	7.40639e-95
Fig. 3	A-B	individual_land_degradation_coefficient	Yield gap	Soil compaction debt	0.0570496	0.00116018	49.1732	0.0547756	0.0593235	405084	0.331075	0
Fig. 3	A-B	individual_land_degradation_coefficient	Yield gap	Soil organic carbon debt	0.00727566	0.00141965	5.12497	0.00449319	0.0100581	405084	0.331075	2.97583e-07
Fig. 3	A-B	individual_land_degradation_coefficient	Yield gap	Soil water debt	0.0329772	0.00128565	25.6503	0.0304574	0.035497	405084	0.331075	4.19848e-145
Fig. 3	A-B	individual_land_degradation_coefficient	Yield gap	Tree cover debt	0.0335159	0.00179811	18.6396	0.0299917	0.0370402	405084	0.331075	1.53445e-77
Fig. 3	A-B	individual_land_degradation_coefficient	Actual yield	Soil erosion debt	-0.0201743	0.00125421	-16.0853	-0.0226325	-0.0177161	405084	0.487707	3.23298e-58
Fig. 3	A-B	individual_land_degradation_coefficient	Actual yield	Soil compaction debt	-0.0221329	0.00067802	-32.6434	-0.0234618	-0.020804	405084	0.487707	9.94122e-234
Fig. 3	A-B	individual_land_degradation_coefficient	Actual yield	Soil organic carbon debt	-0.00834487	0.000829658	-10.0582	-0.00997097	-0.00671876	405084	0.487707	8.45313e-24
Fig. 3	A-B	individual_land_degradation_coefficient	Actual yield	Soil water debt	-0.0175	0.000751346	-23.2915	-0.0189726	-0.0160274	405084	0.487707	5.40153e-120
Fig. 3	A-B	individual_land_degradation_coefficient	Actual yield	Tree cover debt	-0.0550132	0.00105083	-52.352	-0.0570728	-0.0529536	405084	0.487707	0
Fig. 3	A-B	overall_land_degradation_sum	Yield gap	Overall land degradation	0.175164	0.0034193	51.228	0.168462	0.181866	405084	0.331075	0
Fig. 3	A-B	overall_land_degradation_sum	Actual yield	Overall land degradation	-0.123165	0.00199828	-61.6357	-0.127082	-0.119249	405084	0.487707	0
