# Supplementary material for: Land degradation is associated with larger crop yield gaps across global croplands
Source: Nat Food. 2026 Jul 22;7(7):678–87. doi: 10.1038/s43016-026-01382-5 (PMC13391347; doi:10.1038/s43016-026-01382-5)
Supplement: Supplementary file 7 — Map Source Data. Tabular source data for Fig. 4. The file contains grid-cell coordinates, the estimated relative change (%) in crop yield gaps, and the corresponding absolute change (percentage points) associated with a 1% increase in overall land degradation. [file 43016_2026_1382_MOESM7_ESM.xlsx]

## Sheet: Sheet1
x	y	relative_change_percent	absolute_change_percentage_points
11.125	60.875	0.101053	0.0375613
11.2083	60.875	0.144788	0.0538177
11.2917	60.875	0.135574	0.0503926
11.375	60.875	0.099021	0.036806
11.5417	60.875	0.0576817	0.0202043
11.625	60.875	0.0710082	0.0248722
11.7083	60.875	0.104766	0.0366965
11.125	60.7917	0.0324954	0.0120785
11.2083	60.7917	0.0687102	0.0255395
11.2917	60.7917	0.0523094	0.0194433
11.375	60.7917	0.120458	0.044774
11.625	60.7917	0.093164	0.034629
11.7083	60.7917	0.115788	0.0430384
11.875	60.7917	0.0774809	0.0271394
11.2917	60.7083	0.0692382	0.0257358
11.375	60.7083	0.0802449	0.0298269
11.7083	60.7083	0.102435	0.0358801
11.7917	60.7083	0.136265	0.0506496
11.875	60.7083	0.17337	0.0644414
11.9583	60.7083	0.131557	0.0488996
12.0417	60.7083	0.0539008	0.01888
12.125	60.7083	0.0499576	0.0185692
12.2083	60.7083	0.043167	0.0151202
46.2917	60.7083	0.0657132	0.0511175
11.2917	60.625	0.0695606	0.0243652
11.375	60.625	0.0543086	0.0190228
11.7917	60.625	0.126999	0.0472054
11.875	60.625	0.137276	0.0510255
11.9583	60.625	0.15687	0.0583082
12.0417	60.625	0.100051	0.037189
12.125	60.625	0.118879	0.0441873
12.2083	60.625	0.0499529	0.0174971
43.7083	60.625	0.0756339	0.0588347
11.875	60.5417	0.100181	0.0350908
11.9583	60.5417	0.112346	0.041759
12.0417	60.5417	0.120301	0.0447157
12.125	60.5417	0.117422	0.0436458
43.625	60.5417	0.0425397	0.0330911
11.0417	60.4583	0.081953	0.0422277
12.125	60.4583	0.108739	0.0380884
15.625	60.4583	0.055824	0.0323395
15.7917	60.4583	0.0543738	0.0314994
17.625	60.4583	0.0766417	0.0268965
17.7083	60.4583	0.0641136	0.0224999
43.5417	60.4583	0.063009	0.0490139
10.5417	60.375	0.0824242	0.0375623
10.625	60.375	0.123833	0.0564329
11.2083	60.375	0.0424758	0.0218864
11.2917	60.375	0.0560432	0.0288772
11.7083	60.375	0.0298887	0.0104692
15.7083	60.375	0.0786435	0.0455591
15.7917	60.375	0.0536904	0.0311035
15.875	60.375	0.0572237	0.0331504
15.9583	60.375	0.0645834	0.037414
16.0417	60.375	0.0532156	0.0308285
17.5417	60.375	0.054649	0.0191784
17.625	60.375	0.0405932	0.0099332
17.7083	60.375	0.127531	0.0312068
10.375	60.2917	0.1126	0.0505764
10.4583	60.2917	0.0510236	0.0232524
10.5417	60.2917	0.07975	0.0363436
10.625	60.2917	0.121808	0.0555101
11.0417	60.2917	0.0444265	0.0228915
11.125	60.2917	0.115177	0.059347
11.2083	60.2917	0.11577	0.0596527
11.2917	60.2917	0.0547863	0.0282296
11.375	60.2917	0.0655868	0.0332116
11.625	60.2917	0.088377	0.0328496
11.7083	60.2917	0.0560623	0.0208383
11.7917	60.2917	0.112492	0.0418132
11.9583	60.2917	0.0999016	0.0349928
12.0417	60.2917	0.0921397	0.0342482
12.125	60.2917	0.103017	0.0360841
15.875	60.2917	0.0504213	0.0292097
15.9583	60.2917	0.0529517	0.0306755
16.0417	60.2917	0.0527982	0.0305866
17.5417	60.2917	0.0501636	0.0176043
17.625	60.2917	0.0958881	0.0336508
17.7083	60.2917	0.0568891	0.0199645
10.125	60.2083	0.0988141	0.0514732
10.2083	60.2083	0.0375261	0.0195477
10.2917	60.2083	0.0519343	0.0270531
10.375	60.2083	0.0530555	0.0276371
11.0417	60.2083	0.15854	0.0816902
11.125	60.2083	0.124187	0.0639896
11.2083	60.2083	0.12866	0.0651506
11.2917	60.2083	0.102702	0.0529192
11.375	60.2083	0.119769	0.061713
11.4583	60.2083	0.127095	0.065488
11.5417	60.2083	0.103695	0.0534306
11.625	60.2083	0.0749644	0.0278642
11.7083	60.2083	0.0791439	0.0277219
11.7917	60.2083	0.0939927	0.034937
11.875	60.2083	0.0955772	0.0355259
11.9583	60.2083	0.111833	0.0391719
12.0417	60.2083	0.0875628	0.032547
16.9583	60.2083	0.0997071	0.034991
17.0417	60.2083	0.0375096	0.0131635
17.125	60.2083	0.00721653	0.00253255
17.2083	60.2083	0.0549087	0.0192696
17.2917	60.2083	0.0111596	0.00391633
17.375	60.2083	0.125664	0.0441002
17.4583	60.2083	0.0256833	0.00901326
17.5417	60.2083	0.0367076	0.0128821
17.625	60.2083	0.0177925	0.00624408
17.7083	60.2083	0.0470045	0.0164957
17.7917	60.2083	0.138875	0.0487366
17.875	60.2083	0.115201	0.0404283
44.375	60.2083	0.00473888	0.00368632
10.0417	60.125	0.0649759	0.0328367
10.2917	60.125	0.0882581	0.0459745
10.7917	60.125	0.0831617	0.0421111
10.875	60.125	0.0539194	0.0277829
11.0417	60.125	0.107145	0.0552084
11.125	60.125	0.124052	0.0639196
11.2083	60.125	0.103696	0.0534309
11.2917	60.125	0.139733	0.0719998
11.375	60.125	0.110187	0.0567755
11.4583	60.125	0.0797863	0.0411112
11.5417	60.125	0.0959057	0.049417
12.125	60.125	0.0806499	0.0282494
16.125	60.125	0.0938932	0.0329507
16.5417	60.125	0.0178219	0.00625439
16.625	60.125	0.0363421	0.0127538
16.875	60.125	0.0212637	0.00746223
16.9583	60.125	0.00586121	0.00143424
17.0417	60.125	0.0228853	0.00803131
17.125	60.125	0.0480911	0.016877
17.2083	60.125	0.042788	0.0150159
17.2917	60.125	0.142358	0.0499587
17.4583	60.125	0.0970532	0.0340596
17.5417	60.125	0.0265965	0.0093337
17.625	60.125	0.0286581	0.0100572
17.7083	60.125	0.0460371	0.0150308
17.7917	60.125	0.0406426	0.014263
17.9583	60.125	0.0851086	0.0298678
46.4583	60.125	0.0520938	0.0400004
10.0417	60.0417	0.141115	0.0735083
11.0417	60.0417	0.059076	0.0304399
11.125	60.0417	0.0906903	0.0467297
11.2083	60.0417	0.11956	0.0616051
11.2917	60.0417	0.0569982	0.0293693
11.375	60.0417	0.104844	0.0540224
12.0417	60.0417	0.0753417	0.0263901
12.125	60.0417	0.0767016	0.0268664
16.0417	60.0417	0.0880774	0.0215526
16.2083	60.0417	0.0479522	0.0168282
16.2917	60.0417	0.0244475	0.00857954
16.5417	60.0417	0.0394746	0.0138531
16.625	60.0417	0.0296625	0.0104097
16.7083	60.0417	0.0646795	0.0226985
16.7917	60.0417	0.0530801	0.0186278
16.875	60.0417	0.0177605	0.00623284
16.9583	60.0417	0.0453649	0.0159203
17.2917	60.0417	0.0736294	0.0258393
17.375	60.0417	0.0519354	0.0182261
17.4583	60.0417	0.0380894	0.013367
17.5417	60.0417	0.0319538	0.0112138
17.625	60.0417	0.0532322	0.0186812
17.7083	60.0417	0.041118	0.0144299
17.875	60.0417	0.0706209	0.0247836
11.2083	59.9583	0.0530548	0.0273374
11.2917	59.9583	0.0625921	0.0322516
11.375	59.9583	0.0526587	0.0271333
11.4583	59.9583	0.075282	0.0387903
11.5417	59.9583	0.0690762	0.0355926
12.125	59.9583	0.11337	0.0421397
12.2083	59.9583	0.0760685	0.0282746
15.7917	59.9583	0.0572414	0.0186889
16.2083	59.9583	0.0269592	0.009461
16.2917	59.9583	0.0231226	0.0081146
16.375	59.9583	0.0316481	0.0111065
16.4583	59.9583	0.023851	0.00837021
16.5417	59.9583	0.0558686	0.0136711
16.625	59.9583	0.0536608	0.0188316
16.7083	59.9583	0.0222534	0.00780954
16.7917	59.9583	0.0181302	0.00636256
16.875	59.9583	0.120513	0.0422927
16.9583	59.9583	0.1061	0.0372344
17.2083	59.9583	0.0246043	0.00863458
17.375	59.9583	0.06249	0.0219301
17.4583	59.9583	0.0279729	0.00981673
17.5417	59.9583	0.0793898	0.0278609
17.625	59.9583	0.0886339	0.031105
17.7083	59.9583	0.0476281	0.0167145
17.7917	59.9583	0.13561	0.0475906
17.875	59.9583	0.0294806	0.0103459
17.9583	59.9583	0.0443347	0.0155587
18.0417	59.9583	0.0482586	0.0169358
18.125	59.9583	0.0565797	0.0198559
18.2083	59.9583	0.118451	0.041569
39.2917	59.9583	0.0756776	0.0588687
56.2917	59.9583	0.0645489	0.0524536
10.2083	59.875	0.0674142	0.0351167
11.4583	59.875	0.0655214	0.0331785
11.5417	59.875	0.0509265	0.0262408
11.625	59.875	0.0584496	0.0295975
16.2917	59.875	0.0451531	0.0158459
16.375	59.875	0.0199145	0.00698873
16.4583	59.875	0.0192254	0.00674692
16.5417	59.875	0.0558671	0.0196059
16.625	59.875	0.0475308	0.0166804
16.7083	59.875	0.0210951	0.00740306
16.7917	59.875	0.081674	0.0286625
16.875	59.875	0.0814182	0.0285727
16.9583	59.875	0.0214222	0.00751785
17.0417	59.875	0.0446505	0.0156695
17.125	59.875	0.0557848	0.0136506
17.2083	59.875	0.0709617	0.0249031
17.2917	59.875	0.022357	0.0078459
17.375	59.875	0.0616657	0.0216408
17.4583	59.875	0.0552299	0.0193823
17.5417	59.875	0.051814	0.0181835
17.625	59.875	0.049936	0.0175244
17.7083	59.875	0.0641666	0.0225185
17.7917	59.875	0.0567057	0.0199002
17.875	59.875	0.0566151	0.0198684
17.9583	59.875	0.0458045	0.0149548
18.0417	59.875	0.0496856	0.0174366
18.125	59.875	0.047179	0.0165569
18.2083	59.875	0.0581583	0.0204099
18.2917	59.875	0.0740179	0.0259757
18.375	59.875	0.0117427	0.00412095
44.5417	59.875	0.115495	0.0898418
46.625	59.875	0.0144412	0.0112336
9.875	59.7917	0.0865881	0.0451046
10.2083	59.7917	0.0663324	0.0345532
11.125	59.7917	0.0461126	0.0237603
11.2917	59.7917	0.0374845	0.0189813
11.375	59.7917	0.0669894	0.0345174
11.4583	59.7917	0.077039	0.0396956
11.5417	59.7917	0.0693563	0.0351204
15.125	59.7917	0.0619253	0.0217319
16.2083	59.7917	0.0208145	0.00730461
16.2917	59.7917	0.041579	0.0101744
16.375	59.7917	0.0389079	0.0136542
16.4583	59.7917	0.0101218	0.00355211
16.5417	59.7917	0.0108372	0.00380317
16.625	59.7917	0.0279141	0.0097961
16.7083	59.7917	0.0369078	0.0129523
16.7917	59.7917	0.0712227	0.0249947
16.875	59.7917	0.0587543	0.0206191
16.9583	59.7917	0.0401958	0.0141062
17.0417	59.7917	0.0470658	0.0165172
17.125	59.7917	0.036168	0.0126927
17.2083	59.7917	0.0536802	0.0188384
17.2917	59.7917	0.0199549	0.00700293
17.375	59.7917	0.0409015	0.0143539
17.4583	59.7917	0.055184	0.0193662
17.5417	59.7917	0.0494174	0.0173424
17.7083	59.7917	0.0407642	0.0143057
17.7917	59.7917	0.0229488	0.00805361
17.875	59.7917	0.0667402	0.0234216
17.9583	59.7917	0.137002	0.0480792
18.0417	59.7917	0.0431545	0.0151446
18.125	59.7917	0.064847	0.0227573
18.2917	59.7917	0.0392151	0.0160156
45.125	59.7917	0.0807419	0.0628081
45.2083	59.7917	0.0490002	0.0381166
9.79167	59.7083	0.110728	0.0576793
9.875	59.7083	0.0835965	0.0435462
9.95833	59.7083	0.0958584	0.0499336
10.125	59.7083	0.0642952	0.0324927
10.2083	59.7083	0.0336445	0.0175257
11.0417	59.7083	0.0675268	0.0347943
11.125	59.7083	0.070741	0.0358216
11.2083	59.7083	0.062796	0.0323567
11.2917	59.7083	0.105562	0.0506634
11.375	59.7083	0.0546575	0.0281632
11.4583	59.7083	0.0882964	0.0454962
15.125	59.7083	0.138299	0.0485343
16.0417	59.7083	0.0432113	0.0105738
16.2083	59.7083	0.014378	0.0050458
16.375	59.7083	0.0290522	0.0101955
16.4583	59.7083	0.0214117	0.00751417
16.5417	59.7083	0.0224244	0.00786957
16.625	59.7083	0.0336495	0.0118089
16.7083	59.7083	0.0393508	0.0138097
16.7917	59.7083	0.0556735	0.0195379
16.875	59.7083	0.0401223	0.0140804
16.9583	59.7083	0.0766017	0.0268824
17.0417	59.7083	0.0793129	0.0278339
17.125	59.7083	0.069097	0.0242487
17.2083	59.7083	0.0859546	0.0301647
17.2917	59.7083	0.0387902	0.013613
17.375	59.7083	0.0581593	0.0204103
17.7083	59.7083	0.0324119	0.0113746
17.7917	59.7083	0.0917663	0.0322043
17.875	59.7083	0.0574103	0.0201474
17.9583	59.7083	0.138104	0.048466
18.0417	59.7083	0.0494205	0.0201836
18.125	59.7083	0.0157897	0.00644856
18.2083	59.7083	0.0845213	0.0345189
42.0417	59.7083	0.0144218	0.0112185
56.7917	59.7083	0.0320797	0.0260686
56.875	59.7083	0.0349824	0.0284273
56.9583	59.7083	0.0378039	0.0307201
9.79167	59.625	0.109293	0.0569318
10.2083	59.625	0.059492	0.0297443
11.0417	59.625	0.0992728	0.047645
11.125	59.625	0.0829514	0.0398117
11.2083	59.625	0.122995	0.0590303
11.2917	59.625	0.0956892	0.0459251
11.375	59.625	0.0831862	0.0399244
11.4583	59.625	0.0504765	0.0242257
14.875	59.625	0.0465747	0.0113969
14.9583	59.625	0.0673688	0.0236423
15.0417	59.625	0.0684451	0.0167486
15.2083	59.625	0.0786827	0.0276127
15.2917	59.625	0.0501343	0.017594
15.7917	59.625	0.0419196	0.0147112
15.875	59.625	0.0977963	0.0343204
15.9583	59.625	0.0123702	0.00434116
16.0417	59.625	0.0524289	0.0183993
16.125	59.625	0.0141274	0.00495783
16.2083	59.625	0.0612492	0.0214947
16.2917	59.625	0.0611367	0.0214552
16.375	59.625	0.0282689	0.00992063
16.4583	59.625	0.0214642	0.00753259
16.7083	59.625	0.0430253	0.0150992
16.875	59.625	0.0445555	0.0156362
16.9583	59.625	0.0492947	0.0172994
17.0417	59.625	0.0567901	0.0199298
17.125	59.625	0.0416541	0.014618
17.2083	59.625	0.0637885	0.0223858
17.2917	59.625	0.0907979	0.0318644
17.5417	59.625	0.0840296	0.0294892
17.625	59.625	0.0377439	0.0154148
17.7083	59.625	0.100386	0.0409982
17.7917	59.625	0.0781018	0.0318971
17.875	59.625	0.02711	0.0110718
17.9583	59.625	0.111341	0.0454722
18.0417	59.625	0.0663432	0.0270949
18.125	59.625	0.0510799	0.0208613
18.2083	59.625	0.0362	0.0147843
39.2917	59.625	0.00725909	0.00519227
39.375	59.625	0.0520274	0.0404715
40.875	59.625	0.121112	0.0942115
56.7917	59.625	0.0322785	0.0262301
9.79167	59.5417	0.0945091	0.0477618
9.875	59.5417	0.0754665	0.0381383
10.125	59.5417	0.0692628	0.0346294
10.2083	59.5417	0.0853134	0.0426542
11.2917	59.5417	0.0977165	0.0468981
11.375	59.5417	0.0787268	0.0377842
11.4583	59.5417	0.0562819	0.027012
11.625	59.5417	0.0882409	0.0423504
14.9583	59.5417	0.0941881	0.0307517
15.125	59.5417	0.0570585	0.020024
15.2083	59.5417	0.11501	0.0403612
15.2917	59.5417	0.124316	0.0436273
15.375	59.5417	0.0674483	0.0236702
15.5417	59.5417	0.0507995	0.0178275
15.625	59.5417	0.0773557	0.027147
15.7083	59.5417	0.0411767	0.0144505
15.7917	59.5417	0.0161184	0.00526256
15.875	59.5417	0.0112329	0.00394207
15.9583	59.5417	0.0225597	0.00791705
16.0417	59.5417	0.0372597	0.0130758
16.2917	59.5417	0.0454818	0.0159613
16.375	59.5417	0.0401513	0.0140906
17.9583	59.5417	0.0138393	0.00565204
18.0417	59.5417	0.0387256	0.0158157
18.125	59.5417	0.169548	0.0692443
45.4583	59.5417	0.0561792	0.0437011
9.29167	59.4583	0.132647	0.0837718
10.0417	59.4583	0.0773955	0.040316
10.125	59.4583	0.0779423	0.0389689
10.2083	59.4583	0.0593288	0.0296627
11.125	59.4583	0.0808446	0.0388006
11.2083	59.4583	0.068577	0.0329129
11.2917	59.4583	0.0785268	0.0376882
11.375	59.4583	0.147739	0.0709059
11.4583	59.4583	0.057758	0.0277204
14.4583	59.4583	0.09283	0.0325775
14.5417	59.4583	0.0686957	0.0241079
15.125	59.4583	0.0273374	0.00959372
15.2083	59.4583	0.0254905	0.00894557
15.2917	59.4583	0.0212792	0.00746768
15.375	59.4583	0.0442892	0.0155427
15.4583	59.4583	0.0261161	0.00916512
16.0417	59.4583	0.0451506	0.015845
16.875	59.4583	0.0777268	0.0272773
39.5417	59.4583	0.0271248	0.0211
39.625	59.4583	0.0213684	0.0166222
9.20833	59.375	0.109694	0.0692759
9.29167	59.375	0.13225	0.083521
9.875	59.375	0.0889681	0.0444815
9.95833	59.375	0.104594	0.0522938
10.125	59.375	0.0713588	0.0356774
10.2083	59.375	0.101528	0.050761
11.125	59.375	0.0849236	0.0407583
11.2083	59.375	0.0546406	0.0262242
11.2917	59.375	0.0709935	0.0340727
11.375	59.375	0.105729	0.0507439
11.4583	59.375	0.104373	0.0500928
14.375	59.375	0.102627	0.0335069
14.4583	59.375	0.109574	0.0384535
14.5417	59.375	0.0585303	0.0205405
15.0417	59.375	0.0696589	0.0244459
15.125	59.375	0.0183	0.00642215
15.2083	59.375	0.0127793	0.00448476
15.2917	59.375	0.0350295	0.0122932
16.0417	59.375	0.100702	0.03534
16.125	59.375	0.0340617	0.0119535
16.2083	59.375	0.0181093	0.00635525
16.2917	59.375	0.0821834	0.0288413
16.375	59.375	0.0338417	0.0118763
16.4583	59.375	0.0576535	0.0202328
16.625	59.375	0.0232282	0.00815165
16.7083	59.375	0.0635838	0.022314
16.7917	59.375	0.0578501	0.0203018
16.875	59.375	0.0243201	0.00853486
16.9583	59.375	0.0490286	0.017206
37.2083	59.375	0.0253414	0.0197128
38.625	59.375	0.10243	0.079679
39.375	59.375	0.058789	0.0457312
39.4583	59.375	0.171738	0.12284
39.5417	59.375	0.112226	0.0872989
39.625	59.375	0.116434	0.0905727
39.7083	59.375	0.0995931	0.0774722
39.7917	59.375	0.00213594	0.00166152
9.20833	59.2917	0.110304	0.0696615
9.625	59.2917	0.137044	0.0865487
9.70833	59.2917	0.0889584	0.0561808
9.875	59.2917	0.0984849	0.0492396
9.95833	59.2917	0.0934483	0.0467214
10.125	59.2917	0.129196	0.0645944
10.2083	59.2917	0.0408754	0.0204365
11.0417	59.2917	0.0712997	0.0342196
11.125	59.2917	0.0313156	0.0150296
11.2083	59.2917	0.0784263	0.03764
11.375	59.2917	0.0611602	0.0293533
11.4583	59.2917	0.053756	0.0257997
14.375	59.2917	0.0833471	0.0292496
14.4583	59.2917	0.0934625	0.0327995
14.5417	59.2917	0.0775124	0.0189673
14.875	59.2917	0.0870116	0.0212918
14.9583	59.2917	0.04649	0.0163151
15.0417	59.2917	0.0176088	0.00617959
15.125	59.2917	0.0317041	0.0111262
15.2083	59.2917	0.0516849	0.0181382
15.2917	59.2917	0.0297215	0.0104304
16.0417	59.2917	0.0356865	0.0125237
16.125	59.2917	0.0365348	0.0128214
16.2083	59.2917	0.0455949	0.016001
16.2917	59.2917	0.0902638	0.031677
16.375	59.2917	0.0209925	0.00736706
16.4583	59.2917	0.0309111	0.0108479
16.5417	59.2917	0.0422508	0.0148274
16.625	59.2917	0.0240013	0.00842295
16.7083	59.2917	0.088594	0.031091
16.7917	59.2917	0.0147999	0.00519386
16.875	59.2917	0.0602539	0.0211454
37.7083	59.2917	0.0709088	0.0551591
38.5417	59.2917	0.0383264	0.0298136
38.625	59.2917	0.0256684	0.0199672
39.625	59.2917	0.090343	0.0702767
39.7083	59.2917	0.137564	0.107009
39.7917	59.2917	0.0344404	0.0267908
39.875	59.2917	0.0557887	0.0433974
39.9583	59.2917	0.0366828	0.0285351
40.7083	59.2917	0.127578	0.0992414
54.2917	59.2917	0.0575674	0.0467803
9.45833	59.2083	0.0467513	0.0295253
14.375	59.2083	0.100981	0.0354379
14.7917	59.2083	0.0486308	0.0158776
14.875	59.2083	0.0840962	0.0295125
14.9583	59.2083	0.039282	0.0137855
15.0417	59.2083	0.0357213	0.012536
15.125	59.2083	0.0699501	0.0245481
15.2083	59.2083	0.0262993	0.00922944
15.2917	59.2083	0.0477745	0.0167659
15.375	59.2083	0.0824773	0.0289444
15.4583	59.2083	0.0634976	0.0222837
16.2917	59.2083	0.0166225	0.00583347
16.625	59.2083	0.0722503	0.0253554
16.7083	59.2083	0.04153	0.0145744
16.7917	59.2083	0.0600418	0.0210709
16.875	59.2083	0.0793661	0.0194209
17.125	59.2083	0.0751076	0.0183789
38.5417	59.2083	0.0174633	0.0135845
38.625	59.2083	0.0395145	0.0307378
39.625	59.2083	0.0417722	0.0324941
39.7083	59.2083	0.0677489	0.052701
39.7917	59.2083	0.0231513	0.0180091
39.9583	59.2083	0.00752592	0.00585432
40.625	59.2083	0.0111153	0.00795051
47.7917	59.2083	0.0724416	0.0556245
54.7083	59.2083	0.0799656	0.0649814
54.7917	59.2083	0.0780182	0.063399
54.875	59.2083	0	0
14.7083	59.125	0.0534922	0.0187724
14.7917	59.125	0.0713794	0.0250497
14.875	59.125	0.0277744	0.00974707
14.9583	59.125	0.0464608	0.0163049
15.0417	59.125	0.0107795	0.00378292
15.125	59.125	0.0330256	0.0115899
15.2083	59.125	0.0235538	0.00826591
15.2917	59.125	0.0192586	0.00675856
15.375	59.125	0.0144298	0.00506397
15.4583	59.125	0.00982751	0.00344884
16.2917	59.125	0.0314194	0.0110262
16.375	59.125	0.064484	0.0157793
16.4583	59.125	0.049576	0.0121313
16.5417	59.125	0.039686	0.0139273
16.625	59.125	0.103094	0.0361794
16.7083	59.125	0.0216816	0.0076089
16.7917	59.125	0.0238767	0.00837923
16.875	59.125	0.033974	0.0119228
16.9583	59.125	0.0728386	0.0255618
17.0417	59.125	0.0269203	0.00944734
17.125	59.125	0.0510715	0.0179229
17.2083	59.125	0.0717665	0.0251856
38.7917	59.125	0.0786658	0.0611931
39.7917	59.125	0.125543	0.0976587
39.875	59.125	0.0270496	0.0210416
39.9583	59.125	0.0350166	0.027239
40.0417	59.125	0.0887742	0.0690564
40.125	59.125	0.0745779	0.0580132
40.2083	59.125	0.0394227	0.0306664
46.125	59.125	0.118074	0.0957808
54.5417	59.125	0.00307874	0.00250184
54.7083	59.125	0.0369326	0.0300121
54.7917	59.125	0.122992	0.0999455
54.875	59.125	0.0707187	0.0574673
14.7917	59.0417	0.0520507	0.0182666
14.875	59.0417	0.0191814	0.00673148
14.9583	59.0417	0.0530039	0.0186011
15.0417	59.0417	0.0145254	0.00509751
15.125	59.0417	0.0716061	0.0251293
15.2083	59.0417	0.0652276	0.0228908
15.2917	59.0417	0.0504445	0.0177029
15.375	59.0417	0.0144824	0.00508242
16.2917	59.0417	0.0420748	0.0147656
16.375	59.0417	0.0105813	0.00371336
16.4583	59.0417	0.0367762	0.0129061
16.5417	59.0417	0.0552281	0.0193816
16.625	59.0417	0.0975797	0.0238778
16.7083	59.0417	0.0646393	0.0226844
16.7917	59.0417	0.116715	0.0409598
17.125	59.0417	0.0438331	0.0153827
17.2083	59.0417	0.0359152	0.012604
40.2083	59.0417	0.0604857	0.0470511
40.2917	59.0417	0.0533942	0.0415347
46.7917	59.0417	0.0691236	0.0560728
54.7083	59.0417	0.033987	0.0276185
54.7917	59.0417	0.0123725	0.0100541
54.875	59.0417	0.08576	0.0696901
54.9583	59.0417	0.0318484	0.0258806
55.0417	59.0417	0.030296	0.0246191
55.125	59.0417	0.00209862	0.00170538
15.4583	58.9583	0.0301025	0.0105641
15.7917	58.9583	0.0408952	0.0100071
16.125	58.9583	0.0351181	0.0123243
16.2083	58.9583	0.0432234	0.0151687
46.5417	58.9583	0.117805	0.0955633
46.7083	58.9583	0.0893323	0.072466
46.7917	58.9583	0.120405	0.0976723
54.2917	58.9583	0.0394534	0.0320606
54.375	58.9583	0.00375564	0.0030519
54.5417	58.9583	0.027691	0.0225022
54.625	58.9583	0.00879797	0.00714939
54.7083	58.9583	0.0791218	0.0642958
54.875	58.9583	0.0141133	0.0114687
54.9583	58.9583	0.0448119	0.0364149
55.0417	58.9583	0.00580061	0.00471368
55.125	58.9583	0.0141187	0.0114731
55.375	58.9583	0.0753947	0.0612671
15.2083	58.875	0.0339656	0.0119198
15.4583	58.875	0.0350431	0.0122979
46.625	58.875	0.0604203	0.0490127
46.7083	58.875	0.0861182	0.0698587
46.7917	58.875	0.119695	0.0970964
47.9583	58.875	0.0660325	0.0507033
54.2917	58.875	0.0117195	0.00952346
54.625	58.875	0.0566503	0.046035
54.7917	58.875	0.002424	0.00196978
54.875	58.875	0.0111817	0.00908641
56.0417	58.875	0.0682414	0.0554542
56.125	58.875	0.0491854	0.0399689
15.0417	58.7917	0.00968956	0.00237104
15.2917	58.7917	0.00536691	0.00131329
15.4583	58.7917	0.040732	0.0142944
15.5417	58.7917	0.0442901	0.0155431
15.625	58.7917	0.0863674	0.0211342
36.2917	58.7917	0.00706984	0.00549954
36.375	58.7917	0.0400457	0.031151
36.4583	58.7917	0.0340092	0.0264553
41.0417	58.7917	0.102755	0.0734985
44.2917	58.7917	0.0497481	0.0403554
47.9583	58.7917	0.0763059	0.0585917
49.0417	58.7917	0.000702479	0.000539401
49.125	58.7917	0.0702251	0.0539226
50.625	58.7917	0.0383614	0.0294559
56.7917	58.7917	0.0600472	0.0487955
61.5417	58.7917	0.00904049	0.00657303
61.7917	58.7917	0.000261097	0.000189835
61.875	58.7917	0.0124168	0.00902779
15.2917	58.7083	0.0552442	0.0193873
15.375	58.7083	0.054148	0.0190026
15.4583	58.7083	0.0644384	0.0226139
25.2917	58.7083	0.122214	0.0699951
25.375	58.7083	0.0426275	0.0244138
25.4583	58.7083	0.082005	0.0466798
25.5417	58.7083	0.0104585	0.0059533
25.625	58.7083	0.00554125	0.00315425
25.7083	58.7083	0.0137561	0.00783038
25.7917	58.7083	0.0204613	0.0116472
25.875	58.7083	0.0251745	0.0143301
25.9583	58.7083	0.0488949	0.0278325
26.0417	58.7083	0.00856624	0.00487617
26.125	58.7083	0.0744943	0.0424045
26.2083	58.7083	0.0177466	0.0101019
26.2917	58.7083	0.00538362	0.00306452
26.375	58.7083	0.00237934	0.0013544
26.4583	58.7083	0.0171505	0.00976262
26.5417	58.7083	0.0272839	0.0155308
26.625	58.7083	0.00058993	0.000335807
26.7083	58.7083	0.00520497	0.00296283
26.7917	58.7083	0.0151894	0.00864629
26.875	58.7083	0.0133602	0.00765172
36.4583	58.7083	0.0652456	0.0507537
45.4583	58.7083	0.100939	0.0818812
48.2083	58.7083	0.0373831	0.0287048
54.9583	58.7083	0.00733632	0.00596163
55.0417	58.7083	0.00949837	0.00771854
55.125	58.7083	0.0123839	0.0100634
55.2083	58.7083	0.00207808	0.00168868
55.625	58.7083	0.00555663	0.00451542
56.7917	58.7083	0.0550039	0.0446972
59.7917	58.7083	0.0228211	0.0165924
61.7083	58.7083	0	0
61.7917	58.7083	0.00296134	0.00215309
61.875	58.7083	0.0371896	0.0270393
-116.292	58.625	0	0
-116.208	58.625	0.0184291	0.00616854
-116.125	58.625	0.0169624	0.00797638
15.2917	58.625	0.062318	0.0218697
15.375	58.625	0.0651201	0.0228531
25.0417	58.625	0.0628131	0.0357552
25.125	58.625	0.0453652	0.0258233
25.4583	58.625	0.0249265	0.0141889
25.5417	58.625	0.0159396	0.00907329
25.625	58.625	0.0407047	0.0231704
25.7083	58.625	0.0725643	0.0413058
25.7917	58.625	0.00494249	0.00281342
25.875	58.625	0.0865004	0.0492387
25.9583	58.625	0.056299	0.0320472
26.0417	58.625	0.00774114	0.0044065
26.125	58.625	0.09019	0.051339
26.2083	58.625	0.0826818	0.047065
26.2917	58.625	0.00263688	0.001501
26.375	58.625	0.00701916	0.00399553
26.4583	58.625	0.00426092	0.00244034
26.5417	58.625	0	0
26.625	58.625	4.31601e-05	2.45681e-05
26.7083	58.625	0.010404	0.00592227
26.7917	58.625	0.00312842	0.00179172
26.9583	58.625	0.00939978	0.00538349
45.4583	58.625	0.0716465	0.0581194
48.125	58.625	0.0633836	0.0486694
48.2083	58.625	0.11664	0.0895623
48.2917	58.625	0.00027816	0.000213586
48.5417	58.625	0.00781609	0.00600161
48.625	58.625	0.0410892	0.0315505
48.7083	58.625	0.0278231	0.0213641
48.875	58.625	0.0621061	0.0476884
48.9583	58.625	0.00295169	0.00226647
49.2083	58.625	0.03323	0.0255158
49.2917	58.625	0.00756994	0.00581261
50.2917	58.625	0.00947145	0.00727269
50.375	58.625	0.0660983	0.0507538
54.9583	58.625	0.00443991	0.00360795
55.0417	58.625	0.0337118	0.0273948
55.2083	58.625	0.00583006	0.00473761
55.2917	58.625	0.00284539	0.00231221
55.375	58.625	0.0048193	0.00391625
55.5417	58.625	0.00461844	0.00375303
55.625	58.625	0.0622319	0.0505708
55.7083	58.625	0.0178109	0.0144735
-117.125	58.5417	0.00280544	0.00131923
-117.042	58.5417	0.00928596	0.00310817
-116.958	58.5417	0.0284047	0.00950754
-116.875	58.5417	0.0091012	0.00304633
-116.792	58.5417	0.0154466	0.00517023
-116.708	58.5417	0.0161545	0.00540719
-116.458	58.5417	0.0133408	0.00446539
-116.375	58.5417	0.0202435	0.00677586
-116.292	58.5417	0.00396062	0.00132569
-116.208	58.5417	0.0262351	0.00878134
-116.125	58.5417	0.0132761	0.00444373
-116.042	58.5417	0.0820623	0.0274677
15.2917	58.5417	0.0483715	0.0169754
15.375	58.5417	0.0557616	0.0195689
15.4583	58.5417	0.0560397	0.0196664
25.0417	58.5417	0.0989584	0.056676
25.125	58.5417	0.0754431	0.0432082
25.2083	58.5417	0.126765	0.0726015
25.375	58.5417	0.0560689	0.0321121
25.4583	58.5417	0.0182622	0.0103954
25.5417	58.5417	0.043341	0.024671
25.625	58.5417	0.0414032	0.023568
25.7083	58.5417	0.0534385	0.0304188
25.875	58.5417	0.0434862	0.0247537
25.9583	58.5417	0.0578294	0.0329183
26.2917	58.5417	0.00736304	0.00419127
26.375	58.5417	0.00201244	0.00115258
26.4583	58.5417	0.0112427	0.00639968
26.5417	58.5417	0.0464567	0.0264446
26.625	58.5417	0.00582317	0.00331473
26.7083	58.5417	0.0521839	0.0297047
26.7917	58.5417	0.0461201	0.026253
26.875	58.5417	0.0566303	0.0322358
26.9583	58.5417	0.0248297	0.0142206
46.7917	58.5417	0.0311696	0.0239337
46.875	58.5417	0.126568	0.0971861
46.9583	58.5417	0.127375	0.0978054
47.5417	58.5417	0.204027	0.156663
48.125	58.5417	0.00352256	0.00270481
48.2083	58.5417	0.0195792	0.015034
48.2917	58.5417	0.055834	0.0428724
48.7083	58.5417	0.0480478	0.0368937
48.7917	58.5417	0.0463275	0.0355727
48.875	58.5417	0.0796157	0.0611332
49.2083	58.5417	0.0037603	0.00288736
49.2917	58.5417	0.00536581	0.00412016
49.375	58.5417	0.0239978	0.0189287
54.0417	58.5417	0.00274439	0.00223014
54.7083	58.5417	0.015163	0.0123217
54.7917	58.5417	0.0568692	0.0462129
54.875	58.5417	0.0149994	0.0121887
55.2083	58.5417	0.00317912	0.00258341
55.2917	58.5417	0.0470802	0.0382582
55.625	58.5417	0.0229526	0.0186517
55.7083	58.5417	0.0278553	0.0226357
-117.125	58.4583	0	0
-116.792	58.4583	0.00298099	0.000997789
-116.708	58.4583	0.00476081	0.00159353
-116.625	58.4583	0.0152221	0.00509512
-116.542	58.4583	0.0185614	0.00621281
-116.458	58.4583	0.0680342	0.0227723
-116.375	58.4583	0.0247939	0.00829895
-116.292	58.4583	0.0219398	0.00734364
-116.208	58.4583	0.01855	0.00620902
-116.125	58.4583	0.0189025	0.00632699
-116.042	58.4583	0.007149	0.00239289
-115.958	58.4583	0.0108022	0.00361569
-115.875	58.4583	0.0194395	0.00650675
-115.708	58.4583	0.0132029	0.00441923
-115.625	58.4583	0.0149395	0.00500052
15.0417	58.4583	0.10102	0.0354517
15.125	58.4583	0.0939608	0.0329744
15.2083	58.4583	0.108525	0.0380854
15.2917	58.4583	0.102327	0.0359105
15.375	58.4583	0.0562444	0.0197383
15.4583	58.4583	0.0709199	0.0248885
15.5417	58.4583	0.0542394	0.0190347
15.7083	58.4583	0.0705964	0.024775
15.7917	58.4583	0.0658557	0.0231112
15.875	58.4583	0.0883325	0.0309992
15.9583	58.4583	0.0696832	0.0244545
16.0417	58.4583	0.0483357	0.0169628
16.125	58.4583	0.0615652	0.0216056
16.2083	58.4583	0.0461962	0.016212
16.2917	58.4583	0.056069	0.0196767
16.375	58.4583	0.0401119	0.0140768
16.4583	58.4583	0.0491908	0.0172629
25.375	58.4583	0.00204971	0.00116676
25.4583	58.4583	0.00172023	0.000979208
25.5417	58.4583	0.0479871	0.0273157
25.625	58.4583	0.0574773	0.0327179
25.7083	58.4583	0.0684434	0.0391993
26.375	58.4583	0.0396614	0.0225765
26.4583	58.4583	0.0438717	0.0249731
26.5417	58.4583	0.0631791	0.0359635
26.625	58.4583	0.0163614	0.00931343
26.7083	58.4583	0.0361191	0.0205601
26.7917	58.4583	0.040591	0.0231057
26.875	58.4583	0.0186239	0.0106013
26.9583	58.4583	0.0182421	0.0103839
41.2917	58.4583	0.0715761	0.0580622
41.375	58.4583	0.142897	0.115918
41.875	58.4583	0.0593496	0.0481441
41.9583	58.4583	0.009962	0.00808114
45.5417	58.4583	0.081442	0.0660654
47.0417	58.4583	0.0601436	0.0461815
47.625	58.4583	0.0536844	0.0412218
47.7083	58.4583	0.0410486	0.0315193
47.7917	58.4583	0.034552	0.0265309
47.875	58.4583	0.015745	0.0120899
47.9583	58.4583	0.0568241	0.0436326
48.0417	58.4583	0.0393978	0.0302518
48.125	58.4583	0.00230841	0.00177253
48.2083	58.4583	0.0435726	0.0334574
48.2917	58.4583	0.0251929	0.0193444
48.375	58.4583	0.033637	0.0258283
48.5417	58.4583	0.00531588	0.00408182
49.125	58.4583	0.0060724	0.00466272
49.2083	58.4583	0.00299814	0.00230213
49.7917	58.4583	0.00167704	0.00128772
49.875	58.4583	0.00282858	0.00217194
50.5417	58.4583	0.00151595	0.00116403
50.625	58.4583	0.00186817	0.00143448
50.7083	58.4583	0.0202627	0.0155588
50.7917	58.4583	0.022166	0.0170202
50.875	58.4583	0.00139036	0.00106759
50.9583	58.4583	0.010239	0.00786207
51.0417	58.4583	0.0311042	0.0238834
54.125	58.4583	0	0
54.2083	58.4583	0.0155723	0.0126543
54.2917	58.4583	0.00482614	0.00392181
54.4583	58.4583	0.00038277	0.000311046
54.5417	58.4583	0.000657362	0.000534184
54.7917	58.4583	0.0556276	0.045204
54.875	58.4583	0.016801	0.0136528
55.125	58.4583	0.000705461	0.000573271
55.2083	58.4583	0.00902553	0.0073343
55.2917	58.4583	0.0405947	0.032988
55.875	58.4583	0.010285	0.00835774
55.9583	58.4583	0.0149088	0.0121151
56.0417	58.4583	0.019606	0.0159322
56.2083	58.4583	0.00946584	0.00769211
61.625	58.4583	0.0569837	0.0414309
61.7083	58.4583	0.0174211	0.0126663
61.7917	58.4583	0.0159645	0.0116073
61.875	58.4583	0.0645934	0.0469636
-116.792	58.375	0.00354818	0.00106642
-116.708	58.375	0.0180177	0.00603085
-116.625	58.375	0.0201316	0.00673839
-116.542	58.375	0	0
-116.458	58.375	0.00992075	0.00332065
-116.208	58.375	0.0233168	0.00780453
-116.125	58.375	0.0200836	0.00672234
-116.042	58.375	0.0122963	0.0041158
-115.958	58.375	0.00302816	0.00101358
-115.875	58.375	0.0159633	0.00534321
-115.792	58.375	0.013855	0.00463752
15.0417	58.375	0.0874328	0.0306835
15.125	58.375	0.0926822	0.0325257
15.2083	58.375	0.096081	0.0337185
15.2917	58.375	0.104573	0.0366986
15.375	58.375	0.0875324	0.0307184
15.4583	58.375	0.0764537	0.0268305
15.5417	58.375	0.05605	0.0196701
15.625	58.375	0.0285032	0.0100028
15.7083	58.375	0.0436306	0.0153116
15.7917	58.375	0.0376304	0.0132059
15.875	58.375	0.0323543	0.0113544
15.9583	58.375	0.0373001	0.01309
16.0417	58.375	0.0669775	0.0235049
16.125	58.375	0.0594081	0.0208486
16.2083	58.375	0.0369279	0.0129594
16.375	58.375	0.0588518	0.0206533
16.4583	58.375	0.0736437	0.0258444
25.2917	58.375	0.0136436	0.00781402
25.375	58.375	0.0494926	0.0281727
25.4583	58.375	0.0036871	0.00209881
25.5417	58.375	0.0140973	0.00802464
25.625	58.375	0.0439378	0.0250108
25.7083	58.375	0.0162492	0.00924957
26.2917	58.375	0.0829235	0.0472026
26.375	58.375	0.0775948	0.0441694
26.4583	58.375	0.0211796	0.0120561
26.5417	58.375	0.0378598	0.021551
26.625	58.375	0.0302441	0.0172159
26.7083	58.375	0.0140918	0.00802147
26.7917	58.375	0.0295638	0.0168286
26.875	58.375	0.0444598	0.0253079
26.9583	58.375	0.0444555	0.0253055
41.2083	58.375	0.0317681	0.0257701
46.7917	58.375	0.0902807	0.0693224
46.875	58.375	0.145345	0.111604
47.625	58.375	0.108351	0.0831979
47.7083	58.375	0.170724	0.131091
47.7917	58.375	0.0390632	0.0299948
47.875	58.375	0.00924843	0.00710144
47.9583	58.375	0.0882654	0.067775
48.0417	58.375	0.0393658	0.0302272
48.125	58.375	0.00649611	0.00498806
48.2083	58.375	0.0336963	0.0258738
48.2917	58.375	0.0318776	0.0244773
48.375	58.375	0.00279435	0.00214566
48.4583	58.375	0.0324358	0.0249059
48.875	58.375	0.0060981	0.00468245
48.9583	58.375	0.0384343	0.0295119
49.0417	58.375	0.00285276	0.0021905
49.125	58.375	0.000393664	0.000302277
49.7917	58.375	0.0250151	0.0192079
49.875	58.375	0.0272756	0.0209436
50.2917	58.375	0.00323268	0.00248223
50.375	58.375	0.00277753	0.00213274
50.4583	58.375	0.00509003	0.0039084
50.5417	58.375	0.0151326	0.0116196
50.625	58.375	0.0248354	0.0190699
50.7917	58.375	0.011328	0.00869823
50.875	58.375	0.00847975	0.00651121
50.9583	58.375	0.0128907	0.00989815
51.0417	58.375	0.0236118	0.0181304
51.125	58.375	0.0137768	0.0105785
51.2083	58.375	0.0028337	0.00217587
51.2917	58.375	0.0198213	0.0152199
51.375	58.375	0.0141793	0.0108876
51.4583	58.375	0.0151559	0.0116375
51.5417	58.375	0.0217778	0.0167222
51.625	58.375	0.00293067	0.00225033
52.0417	58.375	0.0259059	0.0204217
52.125	58.375	0.0116793	0.00920685
54.125	58.375	0.0223712	0.0181792
54.2083	58.375	0.0308596	0.025077
54.375	58.375	0.000778388	0.000632532
54.4583	58.375	0.014243	0.0115741
54.5417	58.375	0.0026938	0.00218903
54.875	58.375	0	0
54.9583	58.375	0.0309215	0.0251274
55.125	58.375	0.0011347	0.00092208
55.2083	58.375	0.0024342	0.00197807
55.4583	58.375	0.0142939	0.0116155
59.7917	58.375	0.0029563	0.00214942
61.625	58.375	0.028268	0.0205527
-116.375	58.2917	0.0177113	0.00592829
-116.292	58.2917	0.0494271	0.0165441
-116.208	58.2917	0.0106014	0.00354846
-116.125	58.2917	0.00807232	0.00270195
-116.042	58.2917	0.0309638	0.0103641
-115.958	58.2917	0.000459019	0.000153642
-115.875	58.2917	0.0132397	0.00443155
15.0417	58.2917	0.0537808	0.0188737
15.125	58.2917	0.0466139	0.0163586
15.2083	58.2917	0.0525633	0.0184464
15.2917	58.2917	0.0414948	0.0145621
15.375	58.2917	0.0302661	0.0106215
15.4583	58.2917	0.0380769	0.0133626
15.5417	58.2917	0.0410995	0.0144234
15.625	58.2917	0.0681841	0.0239284
15.7083	58.2917	0.0387689	0.0136055
15.7917	58.2917	0.0589326	0.0206817
15.875	58.2917	0.0454425	0.0159475
15.9583	58.2917	0.0571529	0.0200571
16.0417	58.2917	0.0671936	0.0219382
16.125	58.2917	0.0439964	0.010766
16.2917	58.2917	0.081716	0.019996
16.4583	58.2917	0.0847648	0.0297472
25.2917	58.2917	0.0039155	0.00222883
25.375	58.2917	0.0657429	0.0376526
25.4583	58.2917	0.0824092	0.0469099
25.5417	58.2917	0.0479324	0.0272846
25.625	58.2917	0.00601211	0.00342228
25.7083	58.2917	0.0028815	0.00164024
26.2917	58.2917	0.00822865	0.00468401
26.375	58.2917	0.0104065	0.0059237
26.4583	58.2917	0.0396325	0.02256
26.5417	58.2917	0.0050519	0.0028757
26.625	58.2917	0.0150616	0.00857351
26.7083	58.2917	0.0445167	0.0253403
26.7917	58.2917	0.0772529	0.0439748
26.875	58.2917	0.0493558	0.0280949
26.9583	58.2917	0.0595683	0.0339082
47.125	58.2917	0.0842216	0.0646699
47.2917	58.2917	0.090941	0.0698294
47.625	58.2917	0.00228733	0.00175633
47.7083	58.2917	0.0883305	0.0678249
47.7917	58.2917	0.125737	0.0965474
47.875	58.2917	0.0411867	0.0316254
48.0417	58.2917	0.137833	0.105835
48.125	58.2917	0.0380512	0.0292178
48.2083	58.2917	0.0588869	0.0452166
48.2917	58.2917	0.0029695	0.00228014
48.7083	58.2917	0.00391605	0.00300696
48.875	58.2917	0.00834124	0.00640486
48.9583	58.2917	0.00267806	0.00205636
49.0417	58.2917	0.00522656	0.00401324
50.125	58.2917	0.0428393	0.0328943
50.2083	58.2917	0.024091	0.0184984
50.2917	58.2917	0.00137236	0.00105377
50.375	58.2917	0.00722863	0.00555053
50.4583	58.2917	0.00280655	0.00215502
50.5417	58.2917	0.0070762	0.00543349
50.625	58.2917	0.016785	0.0128884
50.7083	58.2917	0.0530337	0.0407222
50.7917	58.2917	0.0120376	0.00924316
50.875	58.2917	0.0136256	0.0104625
50.9583	58.2917	0.0147734	0.0113438
51.0417	58.2917	0.00287009	0.00220381
51.125	58.2917	0.00409186	0.00314195
51.2083	58.2917	0.0427302	0.0328106
51.2917	58.2917	0.00114751	0.000881118
51.375	58.2917	0.0175907	0.0135071
51.4583	58.2917	0.00551953	0.00423819
51.5417	58.2917	0.00727823	0.00558862
51.7083	58.2917	0.0309368	0.023755
51.7917	58.2917	0.00186623	0.00143299
51.875	58.2917	0.00643186	0.00507025
51.9583	58.2917	0.0295043	0.0232583
52.0417	58.2917	0.0117806	0.00928667
52.125	58.2917	0.0220457	0.0173786
52.2917	58.2917	0.0174316	0.0137414
52.4583	58.2917	0.058219	0.0458942
52.7917	58.2917	0.055684	0.0438958
52.875	58.2917	0.0777938	0.061325
54.2083	58.2917	0.0647847	0.0526452
54.2917	58.2917	0.010759	0.00874295
54.375	58.2917	0.004861	0.00395013
54.4583	58.2917	0.0101066	0.00821284
54.5417	58.2917	0.00142316	0.00115648
54.625	58.2917	0.00592542	0.00481511
54.7083	58.2917	0.00641733	0.00521484
54.7917	58.2917	0.0007444	0.000604913
54.875	58.2917	0.00681914	0.00554135
54.9583	58.2917	0.000913045	0.000741957
55.0417	58.2917	0.0315269	0.0256193
55.125	58.2917	0.0246999	0.0200716
55.2917	58.2917	0.0287125	0.0233323
55.375	58.2917	0.0140529	0.0114197
57.4583	58.2917	0.0602081	0.0489262
61.625	58.2917	0.0143539	0.0104362
61.7083	58.2917	0.00357171	0.00259687
-116.458	58.2083	0.00953897	0.00319286
-116.375	58.2083	0.0212867	0.00712505
-116.292	58.2083	0.0219403	0.00734381
-116.208	58.2083	0.00990611	0.00331575
-116.125	58.2083	0.0450997	0.0150957
-116.042	58.2083	0.0276918	0.00926895
-115.875	58.2083	0.0142449	0.0066985
15.0417	58.2083	0.0754637	0.0264831
15.125	58.2083	0.0751902	0.0263871
15.2083	58.2083	0.0609097	0.0213755
15.5417	58.2083	0.0736158	0.0258346
15.625	58.2083	0.0385427	0.0135261
15.7083	58.2083	0.0518771	0.0182057
15.7917	58.2083	0.0547084	0.0133872
15.875	58.2083	0.0863084	0.0211197
15.9583	58.2083	0.0637952	0.0223881
16.0417	58.2083	0.070756	0.0231013
16.375	58.2083	0.091838	0.0299844
25.2917	58.2083	0.0657027	0.0376296
25.375	58.2083	0.130939	0.0745347
25.4583	58.2083	0.0508497	0.0289452
25.5417	58.2083	0.0490939	0.0279458
25.625	58.2083	0.0189924	0.010811
25.7083	58.2083	0.0558593	0.031992
25.7917	58.2083	0.0116671	0.00664128
25.875	58.2083	0.0156452	0.00890574
25.9583	58.2083	0.0697799	0.0397209
26.2083	58.2083	0.0529563	0.0301444
26.2917	58.2083	0.00351043	0.00199824
26.375	58.2083	0.0103607	0.00589761
26.4583	58.2083	0.0200529	0.0114147
26.5417	58.2083	0.00121968	0.000694281
26.625	58.2083	0.0380294	0.0216475
26.7083	58.2083	0.0493746	0.0281056
26.7917	58.2083	0.0668392	0.0380469
26.875	58.2083	0.0155783	0.00886763
26.9583	58.2083	0.031508	0.0179354
40.9583	58.2083	0.0511607	0.0415013
41.2917	58.2083	0.03111	0.0252363
41.7083	58.2083	0.0132888	0.0107799
48.125	58.2083	0.0119044	0.00914083
48.2083	58.2083	0.0527805	0.0405277
48.2917	58.2083	0.0609743	0.0468194
48.7083	58.2083	0.0615777	0.0472827
48.875	58.2083	0.0029017	0.00222809
49.9583	58.2083	0.00651921	0.0050058
50.0417	58.2083	0.000830617	0.000637793
50.125	58.2083	0.010158	0.00779986
50.2083	58.2083	0.00155658	0.00119522
50.2917	58.2083	0.00140049	0.00107537
50.5417	58.2083	0.0143952	0.0110534
50.7083	58.2083	0.00174588	0.00134058
50.7917	58.2083	0.0156422	0.0120109
50.875	58.2083	0.0384721	0.0295409
50.9583	58.2083	0.00281592	0.00216222
51.0417	58.2083	0.0253069	0.019432
51.125	58.2083	0.00161524	0.00124027
51.2083	58.2083	0.0043679	0.00335391
51.2917	58.2083	0.0157459	0.0120906
51.375	58.2083	0.00694698	0.00533426
51.4583	58.2083	0.00924458	0.00709848
51.5417	58.2083	0.0112424	0.00863253
51.625	58.2083	0.00771934	0.00592733
51.7083	58.2083	0.0612299	0.0482676
51.7917	58.2083	0.00859909	0.00677869
51.875	58.2083	0.0187019	0.0147428
51.9583	58.2083	0.0219363	0.0172925
52.0417	58.2083	0.00549385	0.00433082
52.125	58.2083	0.0246786	0.0194542
52.2083	58.2083	0.0197663	0.0155818
52.2917	58.2083	0.0402586	0.0317359
52.4583	58.2083	0.0744792	0.0587121
52.5417	58.2083	0.0312764	0.0246552
52.625	58.2083	0.0372921	0.0293974
52.7083	58.2083	0.0443451	0.0349573
52.7917	58.2083	0.00395653	0.00311894
52.875	58.2083	0.0361554	0.0285014
53.0417	58.2083	0.0115536	0.00910774
53.125	58.2083	0.00149887	0.00118156
53.2083	58.2083	0.0540904	0.0426396
53.7917	58.2083	0.0300956	0.0237244
53.9583	58.2083	0.0326166	0.0265049
54.125	58.2083	0.0244712	0.0198857
54.2083	58.2083	0.0142375	0.0115697
54.2917	58.2083	0.000853525	0.00069359
54.625	58.2083	0.00270797	0.00220055
54.7083	58.2083	0.00103644	0.000842229
54.7917	58.2083	0.0363059	0.0295028
55.0417	58.2083	0.00331638	0.00269495
55.125	58.2083	0.00320784	0.00260675
55.375	58.2083	0.0170065	0.0138198
55.4583	58.2083	0.0273368	0.0222144
55.5417	58.2083	0.0141633	0.0115094
55.625	58.2083	0.016321	0.0132628
55.9583	58.2083	0.0348988	0.0283594
57.0417	58.2083	0.0713655	0.0579929
57.125	58.2083	0.0208318	0.0169283
57.2083	58.2083	0.074399	0.0604579
61.7083	58.2083	0.00315895	0.00229676
63.0417	58.2083	0.0219951	0.0159918
-116.542	58.125	0.0103906	0.00347791
-116.458	58.125	0.0189642	0.00634764
-116.375	58.125	0.00704739	0.00235888
-116.292	58.125	0.00388271	0.00129961
-116.208	58.125	0.00818405	0.00273935
-116.125	58.125	0.0052684	0.00176343
-116.042	58.125	0.0119653	0.00400501
-4.20833	58.125	0.0910213	0.0407016
-4.125	58.125	0.0325713	0.0145648
15.7083	58.125	0.0653123	0.0229206
15.7917	58.125	0.107512	0.0377301
15.875	58.125	0.081394	0.0199172
16.2083	58.125	0.0511961	0.0125277
16.2917	58.125	0.106609	0.0374131
16.375	58.125	0.0717352	0.0251746
16.4583	58.125	0.0627573	0.0220239
25.0417	58.125	0.0190828	0.0109292
25.2083	58.125	0.0127634	0.00726532
25.2917	58.125	0.0727653	0.0416745
25.375	58.125	0.0180518	0.0102756
25.4583	58.125	0.00100525	0.000572221
25.5417	58.125	0.0193159	0.0109952
25.625	58.125	0.0631547	0.0361703
25.7083	58.125	0.00953151	0.00542563
25.7917	58.125	0.0205185	0.0116798
25.875	58.125	0.0177271	0.0100908
25.9583	58.125	0.00349403	0.00198891
26.0417	58.125	0.0269305	0.0154238
26.125	58.125	0.0451278	0.0256882
26.2083	58.125	0.018341	0.0104403
26.2917	58.125	0.00189166	0.00107679
26.375	58.125	0	0
26.7917	58.125	0.00755075	0.0043245
26.875	58.125	0.0059338	0.00339844
26.9583	58.125	0.00510706	0.00292494
41.625	58.125	0.0081967	0.00664913
45.5417	58.125	0.016917	0.013723
45.7083	58.125	0.0794573	0.0644554
45.7917	58.125	0.144667	0.117353
45.875	58.125	0.0668676	0.0542427
47.125	58.125	0.0146141	0.0112215
49.7083	58.125	0.059038	0.0453326
49.7917	58.125	0.00100155	0.000769047
49.875	58.125	0.00345109	0.00264993
49.9583	58.125	0.0276985	0.0212684
50.0417	58.125	0.00590357	0.00453308
50.125	58.125	0.0117326	0.00900896
50.2083	58.125	0.0015096	0.00115915
50.2917	58.125	0.00947422	0.00727482
50.375	58.125	0.00161076	0.00123683
50.9583	58.125	0.0437128	0.033565
51.0417	58.125	0.0100972	0.00775321
51.125	58.125	0.0365381	0.0280559
51.2083	58.125	0.024031	0.0184523
51.2917	58.125	0.00510521	0.00392006
51.375	58.125	0.00424992	0.00326331
51.4583	58.125	0.0847712	0.0650919
51.5417	58.125	0.0545683	0.0419005
51.625	58.125	0.0103667	0.0079601
51.7083	58.125	0.00735116	0.00564462
51.7917	58.125	0.0348377	0.0267503
51.875	58.125	0.0380499	0.0299948
51.9583	58.125	0.0243445	0.0191908
52.0417	58.125	0.00315958	0.00249071
52.125	58.125	0.0230454	0.0181667
52.2083	58.125	0.000498059	0.000392621
52.2917	58.125	0.10777	0.0849553
52.375	58.125	0.0036226	0.00285571
52.4583	58.125	0.00413713	0.00326131
52.5417	58.125	0.0109603	0.00864
52.625	58.125	0.0232014	0.0182897
52.7083	58.125	0.0148394	0.011698
52.7917	58.125	0.00324837	0.0025607
52.875	58.125	0.00615549	0.00485239
52.9583	58.125	0.0293173	0.0231109
53.0417	58.125	0.0665695	0.0524769
53.125	58.125	0.054034	0.0425951
53.2083	58.125	0.00190873	0.00150466
54.125	58.125	0.0378699	0.0307738
54.2083	58.125	0.000352035	0.00028607
54.2917	58.125	0.0183644	0.0149232
54.375	58.125	0.00324146	0.00263407
54.4583	58.125	0.0410074	0.0333233
54.5417	58.125	0.00286735	0.00233006
54.625	58.125	0.0214011	0.017391
54.7083	58.125	0.032171	0.0261427
54.7917	58.125	0.015668	0.0127321
55.0417	58.125	0.0362115	0.0294261
55.125	58.125	0.0233358	0.0189631
55.2083	58.125	0.0171506	0.0139369
55.2917	58.125	0.0414015	0.0336436
55.375	58.125	0.0279552	0.0227169
55.5417	58.125	0.00580828	0.00471991
55.625	58.125	0.0145099	0.011791
55.7083	58.125	0.0153312	0.0124584
55.7917	58.125	0.030225	0.0245614
55.875	58.125	0.0059237	0.00481371
57.2917	58.125	0.0727303	0.0591019
57.625	58.125	0.0889266	0.0722633
57.7083	58.125	0.0707492	0.057492
62.875	58.125	0.0367754	0.0267381
62.9583	58.125	0.0566807	0.0412106
63.0417	58.125	0.00969884	0.00705169
63.125	58.125	0.00167635	0.00121882
63.2083	58.125	0.00939673	0.00683203
63.2917	58.125	0.0066788	0.00485592
63.375	58.125	0.00403815	0.002936
63.4583	58.125	0.0375721	0.0273174
63.625	58.125	0.0104099	0.00756869
65.375	58.125	0.0111581	0.00811269
68.4583	58.125	0.0195091	0.0123191
68.625	58.125	0.00852512	0.00538323
68.7083	58.125	0.0381085	0.0240638
68.7917	58.125	0.00851015	0.00537378
-116.958	58.0417	0.00994441	0.00332857
-116.875	58.0417	0.0123987	0.00415007
-116.792	58.0417	0.0202169	0.00676695
-116.708	58.0417	0.0228257	0.00764015
-116.625	58.0417	0.0156157	0.00522683
-116.542	58.0417	0.00646041	0.00216241
-116.458	58.0417	0.0106566	0.00356694
-116.375	58.0417	0.0161488	0.0054053
-116.292	58.0417	0.0138578	0.00463843
-116.208	58.0417	0.0102117	0.00341803
-116.125	58.0417	0.0202428	0.00951895
-4.20833	58.0417	0.0372827	0.0166715
15.7917	58.0417	0.0437718	0.0153612
25.125	58.0417	0.0644866	0.0292457
25.2917	58.0417	0.0358416	0.0194427
25.375	58.0417	0.0331367	0.0164165
25.4583	58.0417	0.113236	0.0648529
25.5417	58.0417	0.0341704	0.0195702
25.875	58.0417	0.0493057	0.0280663
25.9583	58.0417	0.056729	0.0322919
26.125	58.0417	0.0017617	0.00100897
26.2083	58.0417	0.00380283	0.00216469
26.2917	58.0417	0.0524575	0.0300437
26.625	58.0417	0.0530549	0.0303859
26.7083	58.0417	0.0299052	0.017023
26.7917	58.0417	0.0871442	0.0499096
26.875	58.0417	0.0441653	0.0251403
26.9583	58.0417	0.0533785	0.0303847
48.9583	58.0417	0.0431946	0.0331671
49.5417	58.0417	0.0422866	0.03247
49.625	58.0417	0.0078071	0.00599471
49.7083	58.0417	0.0045455	0.00349028
49.7917	58.0417	0.012592	0.00966882
49.875	58.0417	0.00050332	0.000386476
49.9583	58.0417	0.0248142	0.0190537
50.0417	58.0417	0.00192199	0.0014758
50.125	58.0417	0.000533968	0.00041001
50.4583	58.0417	0.00108618	0.000834028
50.5417	58.0417	0.00203337	0.00156133
50.7083	58.0417	0.00683523	0.00524846
50.7917	58.0417	0.00646171	0.00496165
50.875	58.0417	0.0010638	0.000816843
50.9583	58.0417	0.00128514	0.000986802
51.125	58.0417	0.0100971	0.00775313
51.2917	58.0417	0.003572	0.00274278
51.375	58.0417	0.00617208	0.00473926
51.4583	58.0417	0.11125	0.0854241
51.5417	58.0417	0.00887864	0.0068175
51.625	58.0417	0.012671	0.00972947
51.7083	58.0417	0.0489298	0.0375709
51.875	58.0417	0.0222738	0.0175585
51.9583	58.0417	0.030708	0.0242072
52.0417	58.0417	0.0603803	0.047598
52.125	58.0417	0.00388245	0.00306054
52.2083	58.0417	0.0198089	0.0156154
52.2917	58.0417	0.0442497	0.0348822
52.375	58.0417	0.0226242	0.0178347
52.4583	58.0417	0.000437699	0.000345039
52.625	58.0417	0.0462576	0.036465
52.7083	58.0417	0.0170934	0.0134748
52.7917	58.0417	0.00811801	0.00639945
52.875	58.0417	0.0149835	0.0118116
52.9583	58.0417	0.00233126	0.00183774
53.0417	58.0417	0.0250369	0.0197367
53.125	58.0417	0.0393707	0.031036
53.2083	58.0417	0.00351882	0.0027739
53.5417	58.0417	0.0283206	0.0223252
54.0417	58.0417	0.0142935	0.0116152
54.2917	58.0417	0.0123008	0.00999587
54.375	58.0417	0.00195843	0.00159146
54.4583	58.0417	0.0006845	0.000556237
54.5417	58.0417	0.032854	0.0266977
54.625	58.0417	0.0386811	0.031433
54.7917	58.0417	0.00151437	0.0012306
55.0417	58.0417	0.0121363	0.00986217
55.125	58.0417	0.0138387	0.0112456
55.2083	58.0417	0.00224472	0.0018241
55.2917	58.0417	0.00677379	0.0055045
55.375	58.0417	0.00228727	0.00185868
55.4583	58.0417	0.0148957	0.0121045
55.625	58.0417	0.00593154	0.00482007
61.0417	58.0417	0.0321142	0.0233491
61.9583	58.0417	0.0621535	0.0451896
62.0417	58.0417	0.152587	0.110941
62.9583	58.0417	0.00857682	0.00623591
63.125	58.0417	0.0116363	0.00846035
63.2083	58.0417	0.000237025	0.000172333
63.2917	58.0417	0.00939699	0.00683222
63.375	58.0417	0.0432265	0.0314285
63.4583	58.0417	0.0113339	0.0082405
63.625	58.0417	0.0380771	0.0276846
63.7083	58.0417	0.0342083	0.0248717
63.7917	58.0417	0.00405283	0.00294667
63.875	58.0417	0.00766912	0.00557595
69.125	58.0417	0.0207153	0.0130808
69.2083	58.0417	0.0440708	0.0278287
-117.458	57.9583	0	0
-116.875	57.9583	0.0145194	0.00485991
-116.792	57.9583	0.0102574	0.00343333
-116.708	57.9583	0.00878261	0.0029397
15.0417	57.9583	0.164479	0.0577218
15.125	57.9583	0.108826	0.038191
15.625	57.9583	0.145662	0.0356437
15.7083	57.9583	0.165558	0.0405122
25.0417	57.9583	0.0611546	0.0277346
25.125	57.9583	0.066148	0.0299992
25.2083	57.9583	0.059154	0.029306
25.2917	57.9583	0.0738803	0.0366017
25.375	57.9583	0.0143429	0.00710576
25.4583	57.9583	0.0394498	0.0195442
25.875	57.9583	0.00783466	0.00445973
25.9583	57.9583	0.0149088	0.00848657
26.0417	57.9583	0.0253377	0.014423
26.125	57.9583	0.0849733	0.0486663
26.2083	57.9583	0.0066849	0.00380525
26.2917	57.9583	0	0
26.375	57.9583	0.00600427	0.00341782
26.4583	57.9583	0.00626759	0.00356771
26.5417	57.9583	0.101153	0.0579327
26.7917	57.9583	0.0173831	0.00989502
26.875	57.9583	0.00301165	0.00171432
26.9583	57.9583	0.0118545	0.00674795
45.125	57.9583	0.00962967	0.00670278
45.2917	57.9583	0.0609017	0.0423909
45.375	57.9583	0.0721353	0.0502101
45.7917	57.9583	0.00637859	0.00443984
45.875	57.9583	0.0237656	0.0165422
49.5417	57.9583	0.0229987	0.0176597
49.7083	57.9583	0.00255077	0.00195862
49.7917	57.9583	0.125781	0.0965813
49.875	57.9583	0.000573197	0.000440132
49.9583	57.9583	0.00195997	0.00150497
50.0417	57.9583	0.0211192	0.0162164
50.2083	57.9583	0.00151438	0.00116282
50.2917	57.9583	0.00506499	0.00388918
50.375	57.9583	0.00102095	0.00078394
50.4583	57.9583	0.0247561	0.0190091
50.5417	57.9583	0.0420619	0.0322974
50.625	57.9583	0.0137716	0.0105746
50.875	57.9583	0.000382113	0.000293407
50.9583	57.9583	0.0429532	0.0329818
51.0417	57.9583	0.00159144	0.00122199
51.125	57.9583	0.0602749	0.0462823
51.2083	57.9583	0.00102437	0.000786563
51.375	57.9583	0.0309629	0.023775
51.5417	57.9583	0.0010027	0.000769925
51.875	57.9583	0.0165101	0.013015
51.9583	57.9583	0.0142459	0.0112301
52.0417	57.9583	0.0727231	0.0573278
52.125	57.9583	0.0035241	0.00277806
52.2083	57.9583	0.0108971	0.00859024
52.2917	57.9583	0.00788507	0.00621582
52.375	57.9583	0.0205608	0.0162081
52.4583	57.9583	0.0636664	0.0501883
52.5417	57.9583	0.00502228	0.00395907
52.625	57.9583	0.0337072	0.0265715
52.7083	57.9583	0.0495437	0.0390554
52.7917	57.9583	0.0620131	0.0488851
52.875	57.9583	0.0506402	0.0399198
52.9583	57.9583	0.0620324	0.0489003
53.0417	57.9583	0.0875305	0.0690005
53.2083	57.9583	0.0176971	0.0139507
53.7083	57.9583	0.000253577	0.000199895
53.7917	57.9583	0.00106358	0.000838419
53.875	57.9583	0.00417036	0.00328751
54.5417	57.9583	0.00493725	0.0040121
54.7917	57.9583	0.00112177	0.000911572
55.125	57.9583	0.00310769	0.00252537
55.2083	57.9583	0.00419282	0.00340716
55.2917	57.9583	0.0104416	0.00848499
55.625	57.9583	0.0139245	0.0113153
55.7083	57.9583	0.0197872	0.0160794
55.7917	57.9583	0.0129592	0.0105308
56.125	57.9583	0.0444165	0.0360936
56.2083	57.9583	0.008325	0.00676505
56.2917	57.9583	0.00371759	0.00302098
56.375	57.9583	0.0556152	0.0451939
60.2083	57.9583	0.000718599	0.000522468
60.2917	57.9583	0.024087	0.0175128
60.4583	57.9583	0.00083055	0.000603864
61.7917	57.9583	0.0505375	0.0367441
61.875	57.9583	0.0175093	0.0127304
61.9583	57.9583	0.037486	0.0272548
62.0417	57.9583	0.109528	0.0796343
62.125	57.9583	0.0816542	0.0593679
62.2083	57.9583	0.00886212	0.00644334
62.375	57.9583	0.0401618	0.0292002
62.4583	57.9583	0.0482487	0.0350799
62.5417	57.9583	0.0816586	0.0593712
62.625	57.9583	0.00644242	0.00468406
63.375	57.9583	0.0451399	0.0328196
63.625	57.9583	0.112364	0.0816957
63.7083	57.9583	0.00325554	0.00236699
63.7917	57.9583	0.00173698	0.0012629
63.875	57.9583	0.00156728	0.00113951
64.0417	57.9583	0.00287484	0.0020902
64.125	57.9583	0.00263821	0.00191815
65.4583	57.9583	0.0668167	0.0485801
65.625	57.9583	0.0100297	0.00729222
65.7917	57.9583	0.0235157	0.0170974
65.875	57.9583	0.0106408	0.00674747
65.9583	57.9583	0.000348894	0.000220311
68.7083	57.9583	0.032217	0.0203436
68.7917	57.9583	0.0542415	0.034251
68.875	57.9583	0.0509224	0.0321552
68.9583	57.9583	0.0327993	0.0207113
69.375	57.9583	0.0517259	0.0326626
69.4583	57.9583	0.12088	0.0763305
-117.875	57.875	0.00530376	0.00177526
-117.792	57.875	0.00205714	0.000688559
-117.625	57.875	0.00452085	0.00212588
-116.875	57.875	0.00533461	0.00178559
-116.792	57.875	0.0154611	0.0051751
-116.708	57.875	0	0
15.0417	57.875	0.0520873	0.0127458
15.125	57.875	0.105942	0.0259242
15.2083	57.875	0.118031	0.0385363
15.2917	57.875	0.0999449	0.0244566
15.7917	57.875	0.0837509	0.0293914
15.875	57.875	0.0873553	0.0306563
24.625	57.875	0.0436836	0.0216417
25.0417	57.875	0.0748775	0.0370957
25.125	57.875	0.0269959	0.0133743
25.2083	57.875	0.0551247	0.0273098
25.2917	57.875	0.016676	0.0082616
25.375	57.875	0.00307256	0.00152221
25.4583	57.875	0.0292483	0.0144902
25.5417	57.875	0.0396136	0.0196253
25.7917	57.875	0.0259004	0.0148338
26.0417	57.875	0.0443405	0.0253949
26.2083	57.875	0.059419	0.0338231
26.2917	57.875	0.04483	0.0255187
26.375	57.875	0.0160555	0.00913932
26.4583	57.875	0.00219656	0.00125035
26.5417	57.875	0.00229513	0.00130646
26.625	57.875	0.063569	0.0361854
26.7083	57.875	0.0117779	0.00670437
26.7917	57.875	0.00462221	0.0026311
26.875	57.875	0.00757072	0.00430949
26.9583	57.875	0.00747273	0.00425371
40.875	57.875	0.0924564	0.0750003
40.9583	57.875	0.10532	0.0854355
41.0417	57.875	0.120777	0.0979735
41.375	57.875	0.0894761	0.0725826
41.625	57.875	0.130578	0.105924
45.375	57.875	0.0367278	0.0255645
45.4583	57.875	0.152085	0.105859
45.5417	57.875	0.108852	0.0757669
45.875	57.875	0.0431673	0.0300468
46.375	57.875	0.0721377	0.0502118
47.125	57.875	0.0220587	0.0153541
47.875	57.875	0.0410516	0.0315217
48.2917	57.875	0.00100928	0.000774977
48.375	57.875	0.0286616	0.0220079
48.4583	57.875	0.00468472	0.00359718
49.625	57.875	0.0122466	0.0094036
49.7917	57.875	0.000878635	0.000674663
49.875	57.875	0.0446578	0.0342906
49.9583	57.875	0.000521968	0.000400795
50.0417	57.875	0.00121907	0.000936068
50.125	57.875	0.00020095	0.000154301
50.2083	57.875	0.0228683	0.0175595
50.2917	57.875	0.0387436	0.0297495
50.375	57.875	0.0229137	0.0175944
50.4583	57.875	0.0214666	0.0164832
50.5417	57.875	0.00751048	0.00576696
50.625	57.875	0.015342	0.0117804
50.7083	57.875	0.00376918	0.00289418
50.7917	57.875	0.00781032	0.00599719
50.875	57.875	0.00217958	0.0016736
51.2083	57.875	0.0127608	0.00979846
51.2917	57.875	0.0419062	0.0321778
51.5417	57.875	0.0272826	0.020949
51.625	57.875	0.0079264	0.00608632
51.875	57.875	0.00926928	0.00711745
51.9583	57.875	0.0228109	0.0179819
52.0417	57.875	0.0688841	0.0543015
52.125	57.875	0.00192987	0.00152132
52.2083	57.875	0.00164636	0.00129783
52.2917	57.875	0.00442545	0.0034886
52.375	57.875	0.00487435	0.00384246
52.4583	57.875	0.0240423	0.0189526
52.5417	57.875	0.0248255	0.01957
52.625	57.875	0.0164064	0.0129332
52.7083	57.875	0.0368222	0.029027
52.7917	57.875	0.0012112	0.000954793
52.875	57.875	0.0354293	0.027929
52.9583	57.875	0.0431842	0.0340422
53.0417	57.875	0.0210561	0.0165986
53.5417	57.875	0.0362561	0.0285808
53.625	57.875	0.00192942	0.00152097
53.7083	57.875	0.0172192	0.0135739
54.4583	57.875	0.000662915	0.000538697
54.5417	57.875	0.0243015	0.0197478
54.625	57.875	0.00298169	0.00242298
54.7083	57.875	0.00174056	0.00141441
54.7917	57.875	0.0113532	0.00922584
54.9583	57.875	0.0341392	0.0277421
55.0417	57.875	0.00432565	0.0035151
55.125	57.875	0.0027941	0.00227053
55.7083	57.875	0.0307434	0.0249826
55.7917	57.875	0.0282484	0.0229551
55.875	57.875	0.0124064	0.0100817
55.9583	57.875	0.0533612	0.0433623
56.0417	57.875	0.0120958	0.0098293
56.125	57.875	0.0157823	0.012825
56.2083	57.875	0.000586471	0.000476577
56.2917	57.875	0.00700465	0.00569211
56.375	57.875	0.00775306	0.00630027
56.7083	57.875	0.0161283	0.0131061
56.875	57.875	0.0465034	0.0377895
57.375	57.875	0.0316366	0.0257085
57.4583	57.875	0.012667	0.0102934
61.625	57.875	0.028942	0.0210427
61.7083	57.875	0.0227158	0.0165159
61.7917	57.875	0.0502883	0.0365629
62.125	57.875	0.0340042	0.0247233
62.2083	57.875	0.0240334	0.0174738
62.2917	57.875	0.0241629	0.017568
62.625	57.875	0.00754451	0.00548535
62.7083	57.875	0.0503469	0.0366055
62.7917	57.875	0.0143007	0.0103975
62.875	57.875	0.0103178	0.00750169
63.7917	57.875	0.0114884	0.00835285
63.875	57.875	0.00641736	0.00466584
64.0417	57.875	0.00204592	0.00148752
64.125	57.875	0.000737118	0.000535933
65.875	57.875	0.000607107	0.000383361
65.9583	57.875	0.0308828	0.0195011
66.0417	57.875	0.0106769	0.00674196
68.9583	57.875	0.0215154	0.013586
-117.875	57.7917	0.00622895	0.00208494
-117.792	57.7917	0.0112128	0.0037531
-117.708	57.7917	0.00660498	0.0022108
-117.625	57.7917	0.0101992	0.00341384
-117.042	57.7917	0.0305307	0.0102191
15.125	57.7917	0.0489175	0.017167
15.2083	57.7917	0.0891752	0.031295
24.7917	57.7917	0.0264864	0.0131219
24.875	57.7917	0.0661543	0.0327741
24.9583	57.7917	0.129195	0.0640059
25.0417	57.7917	0.0465511	0.0230623
25.125	57.7917	0.0378291	0.0187413
25.2083	57.7917	0.106833	0.052927
25.2917	57.7917	0.0390166	0.0193295
25.375	57.7917	0.14681	0.0665808
25.5417	57.7917	0.0703538	0.0348546
25.625	57.7917	0.0642808	0.0318459
25.7083	57.7917	0.0596182	0.0270378
25.7917	57.7917	0.0564089	0.027946
25.875	57.7917	0.0721723	0.0357555
25.9583	57.7917	0.0401346	0.0198834
26.0417	57.7917	0.0214711	0.0106372
26.125	57.7917	0.0572467	0.0325866
26.2083	57.7917	0.0111433	0.00634311
26.2917	57.7917	0.0368323	0.0210948
26.375	57.7917	0.0783514	0.0448738
26.4583	57.7917	0.0717332	0.0408327
26.5417	57.7917	0.0285498	0.0162514
26.625	57.7917	0.00173205	0.00099199
26.7083	57.7917	0.00701848	0.00399513
40.7083	57.7917	0.131305	0.106514
40.7917	57.7917	0.0787572	0.0638875
41.0417	57.7917	0.0688113	0.0558195
41.125	57.7917	0.145049	0.117663
42.2083	57.7917	0.0459357	0.0372629
43.7083	57.7917	0.132917	0.107822
45.375	57.7917	0.113873	0.0792615
45.4583	57.7917	0.101511	0.0706573
45.5417	57.7917	0.14321	0.0996817
46.2083	57.7917	0.040451	0.0281561
46.4583	57.7917	0.0240231	0.0167214
47.0417	57.7917	0.00582208	0.00405249
47.125	57.7917	0.012692	0.00883433
47.2083	57.7917	0.0274159	0.019083
47.7083	57.7917	0.0117014	0.00898497
48.0417	57.7917	0.0133627	0.0102606
48.125	57.7917	0.00959693	0.00736904
48.2083	57.7917	0.0255746	0.0196375
48.2917	57.7917	0.0261033	0.0200435
48.375	57.7917	0.0168469	0.0129359
48.4583	57.7917	0.0325273	0.0249762
49.7917	57.7917	0.0145003	0.0111341
49.9583	57.7917	0.00473349	0.00363463
50.0417	57.7917	0.00125118	0.000960721
50.125	57.7917	0.0263939	0.0202667
50.2083	57.7917	0.0014145	0.00108613
50.2917	57.7917	0	0
50.375	57.7917	5.42432e-05	4.16509e-05
50.4583	57.7917	0.0249404	0.0191506
50.5417	57.7917	0.001355	0.00104044
50.625	57.7917	0.0286774	0.0220201
50.7083	57.7917	0.00115029	0.000883256
50.7917	57.7917	0.00124686	0.000957409
51.125	57.7917	0.0325021	0.0249569
51.2083	57.7917	0.0249037	0.0191224
51.2917	57.7917	0.000978068	0.000751014
51.9583	57.7917	0.0148431	0.0117008
52.0417	57.7917	0.00335843	0.00264746
52.125	57.7917	0.00917751	0.00723465
52.2083	57.7917	0.00108059	0.000851833
52.2917	57.7917	0.0108916	0.00858584
52.375	57.7917	0.0247021	0.0194727
52.4583	57.7917	0.0533089	0.0420235
52.5417	57.7917	0.0375008	0.029562
52.625	57.7917	0.0453817	0.0357745
52.7083	57.7917	0.00792076	0.00624395
52.7917	57.7917	0.0281661	0.0222034
52.875	57.7917	0.0355553	0.0280283
52.9583	57.7917	0.0114162	0.00899939
53.0417	57.7917	0.00580421	0.00457547
54.375	57.7917	0.018933	0.0153853
54.4583	57.7917	0.0118029	0.00959128
54.5417	57.7917	0.00530644	0.00431211
54.625	57.7917	0.00462279	0.00375656
54.7083	57.7917	0.00617439	0.00501742
54.7917	57.7917	0.00237122	0.0019269
54.875	57.7917	0.000220033	0.000178803
54.9583	57.7917	0.00369771	0.00300482
55.0417	57.7917	0.00469931	0.00381874
55.125	57.7917	0.0153946	0.0125099
55.875	57.7917	0.0162323	0.0131907
55.9583	57.7917	0.0256611	0.0208527
56.125	57.7917	0.0243724	0.0198055
56.2083	57.7917	0.00869544	0.00706607
56.2917	57.7917	0.0148732	0.0120862
56.375	57.7917	0.0192469	0.0156404
56.875	57.7917	0.00474602	0.0038567
56.9583	57.7917	0.00706963	0.00574491
57.0417	57.7917	0.111583	0.0906746
57.2083	57.7917	0.0462904	0.0376164
57.2917	57.7917	0.00978332	0.0079501
57.375	57.7917	0.0698505	0.0567618
57.4583	57.7917	0.0498192	0.040484
60.125	57.7917	0.00152005	0.00110518
61.625	57.7917	0.00725773	0.00527684
62.0417	57.7917	0.0240532	0.0174883
62.125	57.7917	0.0736474	0.0535465
62.2083	57.7917	0.155167	0.112817
62.2917	57.7917	0.128049	0.0931002
62.875	57.7917	0.0435893	0.0316923
62.9583	57.7917	0.0171469	0.0124669
63.0417	57.7917	0.00283536	0.00206149
63.125	57.7917	0.0105345	0.00765928
63.7083	57.7917	0.0237004	0.0172317
63.875	57.7917	0.00675135	0.00490867
64.2083	57.7917	0.000717486	0.000521659
64.2917	57.7917	0.0144199	0.0104842
65.625	57.7917	0.0501938	0.0316951
65.7083	57.7917	0.0338417	0.0213695
65.7917	57.7917	0.0636935	0.0402196
67.625	57.7917	0.0452721	0.0285873
67.7083	57.7917	0.0845182	0.0533694
67.7917	57.7917	0.0230763	0.0145716
67.875	57.7917	0.0382354	0.0241439
-117.792	57.7083	0.00106496	0.000500788
-117.708	57.7083	0.00858536	0.00287367
-117.625	57.7083	0.00255476	0.000855123
-4.29167	57.7083	0.0329495	0.01389
-4.20833	57.7083	0.0334611	0.0118495
24.875	57.7083	0.0223431	0.010133
24.9583	57.7083	0.000280209	0.000138821
25.0417	57.7083	0.121364	0.0601262
25.125	57.7083	0.0288582	0.0142969
25.2083	57.7083	0.0333506	0.0165225
25.2917	57.7083	0.0642476	0.0318295
25.375	57.7083	0.0397054	0.0196708
25.4583	57.7083	0.0628642	0.0311441
25.5417	57.7083	0.0482425	0.0239002
25.625	57.7083	0.0644269	0.0319183
26.0417	57.7083	0.109228	0.0541134
26.2083	57.7083	0.000394014	0.000224285
26.2917	57.7083	0.0144259	0.0082117
26.625	57.7083	0.00153122	0.00087162
26.7083	57.7083	0.00138291	0.000787198
27.2917	57.7083	0.00379995	0.00217633
27.375	57.7083	0.0045764	0.00262102
40.0417	57.7083	0.0783504	0.0592155
40.125	57.7083	0.114609	0.0866188
40.7083	57.7083	0.140632	0.11408
40.7917	57.7083	0.0637483	0.0517123
40.875	57.7083	0.0947884	0.076892
41.0417	57.7083	0.080802	0.0655462
41.125	57.7083	0.130606	0.105947
41.625	57.7083	0.0564292	0.0395172
45.2917	57.7083	0.0398448	0.0277342
45.7917	57.7083	0.0283558	0.0197372
45.875	57.7083	0.00526174	0.00366246
45.9583	57.7083	0.0179726	0.0125099
46.0417	57.7083	0.0169746	0.0118153
46.125	57.7083	0.0440643	0.0306711
46.2083	57.7083	0.0484393	0.0337939
46.2917	57.7083	0.0188169	0.0131277
46.375	57.7083	0.0424682	0.0296281
46.4583	57.7083	0.00588124	0.00410307
46.5417	57.7083	0.00676787	0.0047108
46.625	57.7083	0.00807725	0.00562221
46.7083	57.7083	0.0180075	0.0125342
46.875	57.7083	0.0684885	0.0476717
46.9583	57.7083	0.0148584	0.0103422
47.0417	57.7083	0.0162224	0.0112917
47.125	57.7083	0.00234356	0.00163125
47.2083	57.7083	0.0417978	0.0290936
48.0417	57.7083	0.00649941	0.0049906
48.125	57.7083	0.0237249	0.0182172
48.2083	57.7083	0.0425293	0.0326563
48.2917	57.7083	0.00117271	0.00090047
48.375	57.7083	0.0129864	0.0099717
49.4583	57.7083	0.0329085	0.0252689
49.5417	57.7083	0.0118481	0.00909759
49.625	57.7083	0.0194731	0.0149525
49.7083	57.7083	0.0120387	0.00924394
49.7917	57.7083	0.0166015	0.0127475
50.0417	57.7083	0.00267852	0.00205671
50.125	57.7083	0.0195832	0.015037
50.2083	57.7083	0.00571823	0.00439076
50.2917	57.7083	0.00117711	0.00090385
50.375	57.7083	0.00148884	0.00114321
50.4583	57.7083	0.0011546	0.000886562
50.5417	57.7083	0.0293326	0.0225231
50.625	57.7083	0.011402	0.00875509
50.7083	57.7083	0.0314834	0.0241746
50.7917	57.7083	0.00231313	0.00177615
50.875	57.7083	0.0114068	0.00875872
51.125	57.7083	0.00127453	0.000978653
51.2083	57.7083	0.00127307	0.00097753
51.2917	57.7083	0.00867952	0.00666461
51.5417	57.7083	0.0142525	0.0109439
51.625	57.7083	0.00130891	0.00100505
51.7917	57.7083	0.0010519	0.000807704
52.0417	57.7083	0.0496007	0.0391003
52.2083	57.7083	0.0203984	0.0160801
52.2917	57.7083	0.0345219	0.0272137
52.375	57.7083	0.0153503	0.0121007
52.4583	57.7083	0.0165587	0.0130532
52.5417	57.7083	0.0411703	0.0324547
52.625	57.7083	0.000410456	0.000323563
53.625	57.7083	0.0268605	0.0211742
53.7083	57.7083	0	0
53.7917	57.7083	0.000272795	0.000215045
53.875	57.7083	0.0241499	0.0190374
53.9583	57.7083	0.0178517	0.0140725
54.0417	57.7083	0.00887399	0.00699538
54.125	57.7083	0.0125526	0.00989525
54.2083	57.7083	0.0043471	0.00353253
54.2917	57.7083	0.0196958	0.0160052
54.375	57.7083	0.00139666	0.00113495
54.4583	57.7083	0.0216156	0.0175652
54.5417	57.7083	0.00231664	0.00188254
54.625	57.7083	0.0119559	0.0097156
54.7083	57.7083	0.00200345	0.00162804
54.7917	57.7083	0.0259116	0.0210562
54.875	57.7083	0.0109672	0.00891214
54.9583	57.7083	0.00072628	0.000590188
55.0417	57.7083	0.0160084	0.0130087
55.125	57.7083	0.0139396	0.0113275
55.2083	57.7083	0.0208121	0.0169123
56.375	57.7083	0.0122276	0.00993638
56.4583	57.7083	0.0414484	0.0336817
56.875	57.7083	0.0066607	0.00541261
56.9583	57.7083	0.0425635	0.0345879
57.0417	57.7083	0.019906	0.016176
57.125	57.7083	0.0757548	0.0615597
57.2083	57.7083	0.0415945	0.0338004
57.2917	57.7083	0.0398743	0.0324026
57.375	57.7083	0.0170404	0.0138473
57.4583	57.7083	0.0526521	0.0427861
57.625	57.7083	0.0791705	0.0643354
60.375	57.7083	0.0651828	0.0473921
60.4583	57.7083	0.0239821	0.0174365
60.5417	57.7083	0.00424063	0.00308321
60.625	57.7083	0.0585406	0.0425628
60.7083	57.7083	0.00718596	0.00522466
60.875	57.7083	0.03174	0.0230771
60.9583	57.7083	0.0377006	0.0274108
61.0417	57.7083	0.0141209	0.0102668
61.7917	57.7083	0.00710149	0.00516324
61.875	57.7083	0.0180972	0.0131578
61.9583	57.7083	0.0248341	0.018056
62.0417	57.7083	0.0648291	0.047135
62.7917	57.7083	0.0519613	0.0377793
62.875	57.7083	0.0676081	0.0491555
62.9583	57.7083	0.0101813	0.00740249
63.0417	57.7083	0.0173006	0.0125787
63.125	57.7083	0.0440102	0.0319983
63.2083	57.7083	0.0250253	0.018195
63.2917	57.7083	0.0175036	0.0127263
63.375	57.7083	0.0181967	0.0132302
64.125	57.7083	0.00650163	0.00472711
64.2083	57.7083	0.000991818	0.000721117
64.2917	57.7083	0.000772834	0.000561901
64.375	57.7083	0.0198985	0.0144675
65.4583	57.7083	0.00258678	0.00163343
65.5417	57.7083	0.0147391	0.00930707
65.625	57.7083	0.0645299	0.0407477
65.7083	57.7083	0.128428	0.0810967
65.7917	57.7083	0.0621803	0.039264
65.875	57.7083	0.0170808	0.0107858
67.125	57.7083	0.0481713	0.030418
67.2917	57.7083	0.0471897	0.0297982
67.875	57.7083	0.0880437	0.0555956
71.2083	57.7083	0.125029	0.0870409
82.4583	57.7083	0.00112743	0.00081324
-4.20833	57.625	0.0428558	0.0151764
24.5417	57.625	0.0708259	0.0350885
24.7083	57.625	0.0431521	0.0213784
24.7917	57.625	0.0974495	0.0482783
24.875	57.625	0.0282866	0.0140137
25.125	57.625	0.0235913	0.0116876
25.2083	57.625	0.0334198	0.0165568
25.2917	57.625	0.0434253	0.0215137
25.375	57.625	0.04336	0.0214814
25.4583	57.625	0.0432693	0.0214365
25.5417	57.625	0.0599792	0.0297148
25.625	57.625	0.110888	0.0573564
25.7917	57.625	0.0766281	0.037963
26.2917	57.625	0.0124098	0.00673186
26.375	57.625	0.00556303	0.00316665
26.625	57.625	0.00633502	0.00360609
26.7083	57.625	0.0558109	0.0317693
39.7083	57.625	0.0591526	0.0447062
40.9583	57.625	0.108285	0.0878403
41.2083	57.625	0.096647	0.0783997
41.2917	57.625	0.102508	0.0831542
41.375	57.625	0.134474	0.109085
45.0417	57.625	0.041993	0.0292294
45.7083	57.625	0.0101926	0.00709462
45.7917	57.625	0.0203902	0.0141927
45.875	57.625	0.0237577	0.0165367
45.9583	57.625	0.0235821	0.0164144
46.0417	57.625	0.00577765	0.00402156
46.125	57.625	0.0236752	0.0164792
46.2083	57.625	0.0345848	0.0240729
46.2917	57.625	0.00550007	0.00382835
46.375	57.625	0.01394	0.00970298
46.4583	57.625	0.00590481	0.00411007
46.5417	57.625	0.00404826	0.00281781
46.625	57.625	0.0155511	0.0108244
46.7917	57.625	0.0110575	0.00769664
47.875	57.625	0.0202709	0.0155651
47.9583	57.625	0.0140583	0.0107947
48.0417	57.625	0.00206102	0.00158257
48.125	57.625	0.0812212	0.062366
48.2083	57.625	0.0705772	0.054193
48.2917	57.625	0.0486235	0.0373357
48.4583	57.625	0.00929569	0.00713773
49.0417	57.625	0.00444401	0.00341235
49.125	57.625	0.020445	0.0156988
49.5417	57.625	0.0181884	0.013966
49.625	57.625	0.044077	0.0338447
49.7083	57.625	0.00371982	0.00285628
49.9583	57.625	0.0407465	0.0312874
50.0417	57.625	0.0276225	0.02121
50.125	57.625	0.0014234	0.00109296
50.2083	57.625	0.000670596	0.00051492
50.2917	57.625	0.0290192	0.0222825
50.375	57.625	0.041857	0.03214
50.4583	57.625	0.0428916	0.0329345
50.5417	57.625	0.00167998	0.00128998
50.625	57.625	0.0151762	0.0116531
50.7083	57.625	0.00534219	0.00410202
50.7917	57.625	0.00206039	0.00158208
50.875	57.625	0.00894328	0.00686714
51.125	57.625	0.00209532	0.0016089
51.2083	57.625	0.00854749	0.00656322
51.2917	57.625	0.000725905	0.000557389
51.5417	57.625	0.0910962	0.0699486
51.7917	57.625	0.0165977	0.0127446
53.375	57.625	0.0148545	0.0117098
53.4583	57.625	0.00795015	0.00626712
53.625	57.625	0.0500267	0.0394362
53.7083	57.625	0.0280784	0.0221343
53.7917	57.625	0.00486448	0.00383468
53.875	57.625	0	0
53.9583	57.625	0.0501986	0.0395717
54.0417	57.625	0.0194004	0.0157651
54.125	57.625	0.0206441	0.0167757
54.2083	57.625	0.0303618	0.0246725
54.2917	57.625	0.0162383	0.0131956
54.375	57.625	0.000442949	0.000359948
54.4583	57.625	0.00682695	0.0055477
54.5417	57.625	0.0221524	0.0180014
54.625	57.625	0.00673029	0.00546915
54.7083	57.625	0.00345751	0.00280963
54.7917	57.625	0.0392379	0.0318854
54.875	57.625	0.00309959	0.00251878
54.9583	57.625	0.0407902	0.0331468
55.0417	57.625	0.0266649	0.0216684
55.125	57.625	0.0591203	0.0480422
55.2083	57.625	0.0454481	0.0369319
56.4583	57.625	0.0583286	0.0473988
56.5417	57.625	0.00463306	0.00376491
56.625	57.625	0.00464924	0.00377806
56.7083	57.625	0.00206737	0.00167998
56.7917	57.625	0.0056161	0.00456374
56.875	57.625	0.0233577	0.0189809
56.9583	57.625	0.00373212	0.00303279
57.125	57.625	0.0307814	0.0250136
57.2083	57.625	0.0240125	0.019513
57.2917	57.625	0.0205209	0.0166756
57.375	57.625	0.0360458	0.0292915
57.4583	57.625	0.0398618	0.0323924
57.625	57.625	0.0173735	0.014118
60.375	57.625	0.00924701	0.00672318
60.5417	57.625	0.00141016	0.00102528
60.625	57.625	0.0151739	0.0110324
60.7917	57.625	0.0442038	0.032139
60.875	57.625	0.0405515	0.0294836
60.9583	57.625	0.00160286	0.00116538
61.0417	57.625	0.0405564	0.0294872
61.2917	57.625	0.024758	0.0180007
61.375	57.625	0.002015	0.00146504
61.625	57.625	0.000499943	0.000363492
61.7083	57.625	0.105213	0.0764966
61.7917	57.625	0.0173883	0.0126424
62.7083	57.625	0.0147912	0.0107542
62.7917	57.625	0.0236201	0.0171734
62.875	57.625	0.234875	0.170769
62.9583	57.625	0.00294306	0.0021398
63.0417	57.625	0.0105108	0.00764202
63.125	57.625	0.0123622	0.00898814
63.2083	57.625	0.000954926	0.000694294
63.2917	57.625	0.0153815	0.0111834
63.375	57.625	0.00495976	0.00360607
63.4583	57.625	0.00121622	0.000884272
63.5417	57.625	0.0129679	0.00942853
63.625	57.625	0.00546364	0.00397243
63.7083	57.625	0.0110848	0.00805936
63.7917	57.625	0.00186237	0.00135407
63.875	57.625	0.0249462	0.0181375
63.9583	57.625	0.0219013	0.0159237
64.0417	57.625	0.00432632	0.00314552
64.125	57.625	0.0029212	0.0021239
64.2083	57.625	0.00206483	0.00150127
64.2917	57.625	0.00959012	0.00697264
64.375	57.625	0.000712005	0.000517674
65.4583	57.625	0.0281631	0.0177837
65.5417	57.625	0.0557912	0.0352296
65.625	57.625	0.00184449	0.00116472
65.7083	57.625	0.014116	0.00895119
65.7917	57.625	0.0416613	0.0263072
65.875	57.625	0.00024605	0.000155369
66.125	57.625	0.020625	0.0130238
66.2083	57.625	0.0621188	0.0392252
66.2917	57.625	0.00568758	0.00359145
67.0417	57.625	0.0636999	0.0402236
67.125	57.625	0.00292424	0.00184653
67.2083	57.625	0.0225094	0.0142137
71.7917	57.625	0.0889103	0.0618964
82.2917	57.625	0.0041701	0.003008
83.625	57.625	0.102469	0.076906
83.7083	57.625	0.103655	0.0747688
93.2083	57.625	0.0778878	0.040119
22.0417	57.5417	0.0567887	0.0281342
24.5417	57.5417	0.102517	0.0507889
24.7083	57.5417	0.00345412	0.00171123
24.7917	57.5417	0.0817106	0.040481
24.875	57.5417	0.141925	0.0703121
25.125	57.5417	0.027792	0.0137687
25.2083	57.5417	0.0588717	0.0291661
25.2917	57.5417	0.0388496	0.0192468
25.375	57.5417	0.0128504	0.00636635
25.5417	57.5417	0.0498106	0.0246771
25.625	57.5417	0.0492611	0.0244049
25.7083	57.5417	0.0327451	0.0162226
25.7917	57.5417	0.0999652	0.0495247
25.875	57.5417	0.0643676	0.031889
25.9583	57.5417	0.0935502	0.0463466
[truncated: 403,085+ more rows]
