# Supplementary material for: Land degradation is associated with larger crop yield gaps across global croplands
Source: Nat Food. 2026 Jul 22;7(7):678–87. doi: 10.1038/s43016-026-01382-5 (PMC13391347; doi:10.1038/s43016-026-01382-5)
Supplement: Supplementary file 8 — Statistical Source Data. Country-level source data for Fig. 5. The workbook contains country-level estimates of production, calorie, protein and revenue losses for the map panels, and the plotted top-country values for the barplot panels. [file 43016_2026_1382_MOESM8_ESM.xlsx]

## Sheet: Fig5_MapPanelsA_D
ISO3	NAME	loss_production_tonnes	loss_calorie_million_kcal	loss_revenue_usd	loss_protein_tonnes	countrySum_loss_production_tonnes_thousand	countrySum_loss_calories_billion_kcal	countrySum_loss_revenues_million_USD
ATG	Antigua and Barbuda
DZA	Algeria	1469.53	3904.39	744427	119.261	1.46953	3.90439	0.744427
AZE	Azerbaijan	1328.88	3158.45	369781	96.9007	1.32888	3.15845	0.369781
ALB	Albania	255.82	649.337	72940.3	19.5943	0.25582	0.649337	0.0729403
ARM	Armenia	229.545	618.841	74427	19.1211	0.229545	0.618841	0.074427
AGO	Angola	5111.42	8171.94	1.73809e+06	107.049	5.11142	8.17194	1.73809
ASM	American Samoa
ARG	Argentina	28650	84842.6	5.15609e+06	2524.83	28.65	84.8426	5.15609
AUS	Australia	15947.7	43043.7	2.00461e+06	1103.29	15.9477	43.0437	2.00461
BHR	Bahrain
BRB	Barbados
BMU	Bermuda
BHS	Bahamas
BGD	Bangladesh	26591.3	66539.5	5.15204e+06	1333.07	26.5913	66.5395	5.15204
BLZ	Belize	246.177	620.187	9043.84	14.9663	0.246177	0.620187	0.00904384
BIH	Bosnia and Herzegovina
BOL	Bolivia	3589.5	8675.56	432196	208.642	3.5895	8.67556	0.432196
MMR	Burma	11633.5	25685.4		527.213	11.6335	25.6854
BEN	Benin	3703.17	7351.98	1.49681e+06	125.97	3.70317	7.35198	1.49681
SLB	Solomon Islands
BRA	Brazil	50513	106862	3.43589e+06	2363.4	50.513	106.862	3.43589
BGR	Bulgaria	1920.94	4892.58	353477	141.848	1.92094	4.89258	0.353477
BRN	Brunei Darussalam
CAN	Canada	14868.4	38453.6	3.48063e+06	1113.6	14.8684	38.4536	3.48063
KHM	Cambodia	2092.51	3841.86	601691	73.0137	2.09251	3.84186	0.601691
LKA	Sri Lanka	3452.14	7546.1	774370	164.768	3.45214	7.5461	0.77437
COG	Congo	283.696	444.522	206200	5.42294	0.283696	0.444522	0.2062
COD	Democratic Republic of the Congo	15047.6	21481.5		225.322	15.0476	21.4815
BDI	Burundi	4151.85	7430.29	1.35608e+06	108.479	4.15185	7.43029	1.35608
CHN	China	489915	1.34977e+06	1.46699e+08	36770.4	489.915	1349.77	146.699
AFG	Afghanistan	6277	19402		534.026	6.277	19.402
BTN	Bhutan	180.532	486.744	110546	11.0069	0.180532	0.486744	0.110546
CHL	Chile	1245.53	3569.82	301659	104.824	1.24553	3.56982	0.301659
CYM	Cayman Islands
CMR	Cameroon	3001.6	6495.42	1.21291e+06	121.263	3.0016	6.49542	1.21291
TCD	Chad	1070.29	2843.63	520452	71.6379	1.07029	2.84363	0.520452
COM	Comoros
COL	Colombia	2213.65	5772.55	217200	104.717	2.21365	5.77255	0.2172
CRI	Costa Rica	2169.49	5946.88	169360	132.891	2.16949	5.94688	0.16936
CAF	Central African Republic	353.905	562.725	190989	8.94559	0.353905	0.562725	0.190989
CUB	Cuba	5321.95	13932.5		364.179	5.32195	13.9325
CPV	Cape Verde
COK	Cook Islands
CYP	Cyprus
DNK	Denmark	685.807	1530.8	131729	45.9493	0.685807	1.5308	0.131729
DJI	Djibouti
DMA	Dominica
DOM	Dominican Republic	1704.4	4339.76	173026	77.1973	1.7044	4.33976	0.173026
ECU	Ecuador	3042.98	8582.26	363696	166.513	3.04298	8.58226	0.363696
EGY	Egypt	1328	3418.85	271269	90.6615	1.328	3.41885	0.271269
IRL	Ireland	199.624	521.516	41791.1	14.5453	0.199624	0.521516	0.0417911
GNQ	Equatorial Guinea
EST	Estonia	236.165	618.783	66115	18.1059	0.236165	0.618783	0.066115
ERI	Eritrea	102.496				0.102496
SLV	El Salvador	434.862	1294.12	29714.1	30.9008	0.434862	1.29412	0.0297141
ETH	Ethiopia	5627.91	18046.5	1.22567e+06	471.761	5.62791	18.0465	1.22567
AUT	Austria	2135.44	5800.61	509986	185.717	2.13544	5.80061	0.509986
CZE	Czech Republic	3033.68	7442.86	605956	227.783	3.03368	7.44286	0.605956
GUF	French Guiana
FIN	Finland
FJI	Fiji
FLK	Falkland Islands (Malvinas)
FSM	Micronesia, Federated States of
PYF	French Polynesia
FRA	France	10742.2	28506.1	2.79604e+06	838.679	10.7422	28.5061	2.79604
GMB	Gambia	69.9999	212.857	25830.3	4.98699	0.0699999	0.212857	0.0258303
GAB	Gabon
GEO	Georgia	721.313	1766.89	230684	51.7925	0.721313	1.76689	0.230684
GHA	Ghana	2676.68	4431.9	566614	65.5042	2.67668	4.4319	0.566614
GRD	Grenada
GRL	Greenland
DEU	Germany	7468.17	20269.9	1.65821e+06	628.147	7.46817	20.2699	1.65821
GUM	Guam
GRC	Greece	1464.9	3613.37	356979	109.086	1.4649	3.61337	0.356979
GTM	Guatemala	3581.75	11146.6		249.191	3.58175	11.1466
GIN	Guinea	2846.77	6062.18	608311	102.132	2.84677	6.06218	0.608311
GUY	Guyana	121.406	269.569	18016.7	6.62696	0.121406	0.269569	0.0180167
HTI	Haiti	1314.91	2873.26		57.9219	1.31491	2.87326
HND	Honduras	756.817	2541.47	77820.2	44.477	0.756817	2.54147	0.0778202
HRV	Croatia
HUN	Hungary	4534.24	11684.2	865065	358.523	4.53424	11.6842	0.865065
ISL	Iceland
IND	India	496884	1.25353e+06	8.22357e+07	30268.1	496.884	1253.53	82.2357
IRN	Iran (Islamic Republic of)	16898	44011.2	4.80928e+06	1284.65	16.898	44.0112	4.80928
ISR	Israel	22.048	60.1051	11272.2	1.59997	0.022048	0.0601051	0.0112722
ITA	Italy	7051.31	18081.8	1.78541e+06	529.38	7.05131	18.0818	1.78541
CIV	Cote d'Ivoire	2454.62	5265.56	653117	87.5831	2.45462	5.26556	0.653117
IRQ	Iraq	2793.28	8077.41	1.61173e+06	213.193	2.79328	8.07741	1.61173
JPN	Japan	2646.78	7268.95	5.44043e+06	201.796	2.64678	7.26895	5.44043
JAM	Jamaica
JOR	Jordan	116.431	348.422	33285.9	9.37879	0.116431	0.348422	0.0332859
KEN	Kenya	1118.48	2959.3	149236	63.3872	1.11848	2.9593	0.149236
KGZ	Kyrgyzstan	572.672	1372.64	95492.6	40.4334	0.572672	1.37264	0.0954926
PRK	Korea, Democratic People's Republic of
KIR	Kiribati
KOR	Korea, Republic of	1239.88	3296.3	2.01723e+06	81.2236	1.23988	3.2963	2.01723
KWT	Kuwait	0	0	0	0	0	0	0
KAZ	Kazakhstan	25718.4	65184.3	3.86512e+06	1954.79	25.7184	65.1843	3.86512
LAO	Lao People's Democratic Republic	1590.19	2920.7	377322	57.3148	1.59019	2.9207	0.377322
LBN	Lebanon	76.2798	208.18	24853.7	6.33973	0.0762798	0.20818	0.0248537
LVA	Latvia	802.534	1933.87	193428	60.7568	0.802534	1.93387	0.193428
BLR	Belarus	2127.62	5916.98	313505	153.221	2.12762	5.91698	0.313505
LTU	Lithuania	764.038	2012.81	181868	61.6649	0.764038	2.01281	0.181868
LBR	Liberia
SVK	Slovakia	1304.63	3151.79	293877	95.1774	1.30463	3.15179	0.293877
LIE	Liechtenstein
LBY	Libyan Arab Jamahiriya	285.538	724.359		21.7207	0.285538	0.724359
MDG	Madagascar	6431.91	9978.1	1.14563e+06	179.197	6.43191	9.9781	1.14563
MTQ	Martinique
MNG	Mongolia	159.321	421.991	58188.8	12.3996	0.159321	0.421991	0.0581888
MSR	Montserrat
MKD	The former Yugoslav Republic of Macedonia
MLI	Mali	2264.99	6383.75	594799	151.247	2.26499	6.38375	0.594799
MAR	Morocco	2659.52	7154.74	670655	209.237	2.65952	7.15474	0.670655
MUS	Mauritius
MRT	Mauritania	33.9915	97.1807		2.43672	0.0339915	0.0971807
MLT	Malta
OMN	Oman
MDV	Maldives
MEX	Mexico	73913.7	220772	8.65807e+06	4673.94	73.9137	220.772	8.65807
MYS	Malaysia	3493.01	8694.62	2.63412e+06	189.684	3.49301	8.69462	2.63412
MOZ	Mozambique	10883.3	20820.6	2.10961e+06	349.625	10.8833	20.8206	2.10961
MWI	Malawi	123.078	282.602	38954.4	5.56904	0.123078	0.282602	0.0389544
NCL	New Caledonia
NIU	Niue
NER	Niger	1707.37	4344.07	655744	102.836	1.70737	4.34407	0.655744
ABW	Aruba
AIA	Anguilla
BEL	Belgium	256.426	633.815	52529.2	19.1801	0.256426	0.633815	0.0525292
HKG	Hong Kong
MNP	Northern Mariana Islands
FRO	Faroe Islands
AND	Andorra
GIB	Gibraltar
IMN	Isle of Man
LUX	Luxembourg	2.65296	6.69323	580.952	0.184207	0.00265296	0.00669323	0.000580952
MAC	Macau
MCO	Monaco
PSE	Palestine
MNE	Montenegro
MYT	Mayotte
ALA	Åland Islands
NFK	Norfolk Island
CCK	Cocos (Keeling) Islands
BVT	Bouvet Island
ATF	French Southern and Antarctic Lands
HMD	Heard Island and McDonald Islands
IOT	British Indian Ocean Territory
CXR	Christmas Island
UMI	United States Minor Outlying Islands
VUT	Vanuatu
NGA	Nigeria	41710.6	86638.9	8.78313e+06	1722.58	41.7106	86.6389	8.78313
NLD	Netherlands	135.742	374.086		10.8704	0.135742	0.374086
NOR	Norway	616.109	1360.7	223070	39.045	0.616109	1.3607	0.22307
NPL	Nepal	12602.9	27948.9	2.87587e+06	627.961	12.6029	27.9489	2.87587
NRU	Nauru
SUR	Suriname	0.838894	1.84566	199.991	0.0439499	0.000838894	0.00184566	0.000199991
NIC	Nicaragua	266.785	742.87	20126.9	15.425	0.266785	0.74287	0.0201269
NZL	New Zealand	144.357	391.388	38766.5	11.5172	0.144357	0.391388	0.0387665
PRY	Paraguay	4241.05	7798.44	795347	135.151	4.24105	7.79844	0.795347
PER	Peru	2985.01	7245.35	375151	155.453	2.98501	7.24535	0.375151
PAK	Pakistan	52560.1	168785	7.72072e+06	4687.21	52.5601	168.785	7.72072
POL	Poland	9964.49	26811.5	2.19936e+06	840.116	9.96449	26.8115	2.19936
PAN	Panama	484.285	1127.34	39136.6	25.6159	0.484285	1.12734	0.0391366
PRT	Portugal	1165.02	2803.06	327361	77.5657	1.16502	2.80306	0.327361
PNG	Papua New Guinea
GNB	Guinea-Bissau	117.42	285.088	109594	5.23344	0.11742	0.285088	0.109594
QAT	Qatar
REU	Reunion
ROU	Romania	6834.28	17936.4	1.49318e+06	508.883	6.83428	17.9364	1.49318
MDA	Republic of Moldova	341.016	793.75	60033	23.5887	0.341016	0.79375	0.060033
PHL	Philippines	13444	30376	2.42354e+06	638.304	13.444	30.376	2.42354
PRI	Puerto Rico
RUS	Russia	37943.2	101080	5.32741e+06	3135.63	37.9432	101.08	5.32741
RWA	Rwanda	1754.09	3570.16	598783	75.3246	1.75409	3.57016	0.598783
SAU	Saudi Arabia	105.204	334.064	40416.3	7.80327	0.105204	0.334064	0.0404163
KNA	Saint Kitts and Nevis
SYC	Seychelles
ZAF	South Africa	7205	21642.9	744461	503.999	7.205	21.6429	0.744461
LSO	Lesotho	566.579	1738.69	110951	39.9143	0.566579	1.73869	0.110951
BWA	Botswana	245.946	733.122	98907.4	18.8557	0.245946	0.733122	0.0989074
SEN	Senegal	586.402	1482.18	107238	34.0245	0.586402	1.48218	0.107238
SVN	Slovenia
SLE	Sierra Leone	462.035	842.432	145052	12.0179	0.462035	0.842432	0.145052
SGP	Singapore
SOM	Somalia
ESP	Spain	3439.35	8773.11	773956	264.784	3.43935	8.77311	0.773956
LCA	Saint Lucia
SDN	Sudan	2962.69	9083.08	1.23248e+06	266.084	2.96269	9.08308	1.23248
SWE	Sweden	586.493	1473.82	138027	44.2352	0.586493	1.47382	0.138027
SYR	Syrian Arab Republic	5142.86	14407		438.437	5.14286	14.407
CHE	Switzerland	467.644	977.256	197839	28.5646	0.467644	0.977256	0.197839
TTO	Trinidad and Tobago
THA	Thailand	36976.7	81250.7	3.97042e+06	1702.56	36.9767	81.2507	3.97042
TJK	Tajikistan	556.695	1529.02	241393	44.7587	0.556695	1.52902	0.241393
TKL	Tokelau
TON	Tonga
TGO	Togo	873.697	2056.1	227157	34.0724	0.873697	2.0561	0.227157
STP	Sao Tome and Principe
TUN	Tunisia	580.593	1652.89	162612	50.8967	0.580593	1.65289	0.162612
TUR	Turkey	18541.4	52274.9	6.2783e+06	1442.39	18.5414	52.2749	6.2783
TUV	Tuvalu
TKM	Turkmenistan	2745.62	7233.09	4.24775e+06	221.888	2.74562	7.23309	4.24775
TZA	United Republic of Tanzania	3413.34	7241.81	992954	133.508	3.41334	7.24181	0.992954
UGA	Uganda	5011.72	10609.2		169.519	5.01172	10.6092
GBR	United Kingdom	2130.95	5203.33	457951	153.937	2.13095	5.20333	0.457951
UKR	Ukraine	4640.64	11948.1	726414	360.108	4.64064	11.9481	0.726414
USA	United States	240374	627535	5.67272e+07	17976.1	240.374	627.535	56.7272
BFA	Burkina Faso	2237.95	6508.75	540978	152.786	2.23795	6.50875	0.540978
URY	Uruguay	3999.85	9180.11	1.0828e+06	254.378	3.99985	9.18011	1.0828
UZB	Uzbekistan	1884.77	5027.45	263756	155.897	1.88477	5.02745	0.263756
VCT	Saint Vincent and the Grenadines
VEN	Venezuela	929.723	2287.59	581187	51.8398	0.929723	2.28759	0.581187
VGB	British Virgin Islands
VNM	Viet Nam	14195.3	31244	2.99419e+06	676.371	14.1953	31.244	2.99419
VIR	United States Virgin Islands
NAM	Namibia	0.962324	2.62578	264.388	0.0630675	0.000962324	0.00262578	0.000264388
WLF	Wallis and Futuna Islands
WSM	Samoa
SWZ	Swaziland	2168.89	6281.33		139.687	2.16889	6.28133
YEM	Yemen	503.26	1509.96	310777	39.8994	0.50326	1.50996	0.310777
ZMB	Zambia	591.539	1435.13	203045	27.8535	0.591539	1.43513	0.203045
ZWE	Zimbabwe	1554.01	3973.84	695254	89.823	1.55401	3.97384	0.695254
IDN	Indonesia	25236.7	50908	7.31105e+06	973.961	25.2367	50.908	7.31105
GLP	Guadeloupe
ANT	Netherlands Antilles
ARE	United Arab Emirates
TLS	Timor-Leste	14.6478	35.3168	8135.11	0.647631	0.0146478	0.0353168	0.00813511
PCN	Pitcairn Islands
PLW	Palau
MHL	Marshall Islands
SPM	Saint Pierre and Miquelon
SHN	Saint Helena
SMR	San Marino
TCA	Turks and Caicos Islands
ESH	Western Sahara
SRB	Serbia
VAT	Holy See (Vatican City)
SJM	Svalbard
MAF	Saint Martin
BLM	Saint Barthelemy
GGY	Guernsey
JEY	Jersey
SGS	South Georgia South Sandwich Islands
TWN	Taiwan

## Sheet: Fig5_BarplotPanelsE_G
panel	metric	unit	ISO3	NAME	value
E	Production loss	thousand tonnes year^-1	IND	India	496.884
E	Production loss	thousand tonnes year^-1	CHN	China	489.915
E	Production loss	thousand tonnes year^-1	USA	United States	240.374
E	Production loss	thousand tonnes year^-1	MEX	Mexico	73.9137
E	Production loss	thousand tonnes year^-1	PAK	Pakistan	52.5601
E	Production loss	thousand tonnes year^-1	BRA	Brazil	50.513
E	Production loss	thousand tonnes year^-1	NGA	Nigeria	41.7106
F	Calories loss	billion kcal year^-1	CHN	China	1349.77
F	Calories loss	billion kcal year^-1	IND	India	1253.53
F	Calories loss	billion kcal year^-1	USA	United States	627.535
F	Calories loss	billion kcal year^-1	MEX	Mexico	220.772
F	Calories loss	billion kcal year^-1	PAK	Pakistan	168.785
F	Calories loss	billion kcal year^-1	BRA	Brazil	106.862
F	Calories loss	billion kcal year^-1	RUS	Russia	101.08
G	Revenue loss	million USD year^-1	CHN	China	146.699
G	Revenue loss	million USD year^-1	IND	India	82.2357
G	Revenue loss	million USD year^-1	USA	United States	56.7272
G	Revenue loss	million USD year^-1	NGA	Nigeria	8.78313
G	Revenue loss	million USD year^-1	MEX	Mexico	8.65807
G	Revenue loss	million USD year^-1	PAK	Pakistan	7.72072
G	Revenue loss	million USD year^-1	IDN	Indonesia	7.31105
