# Supplementary material for: Land degradation is associated with larger crop yield gaps across global croplands
Source: Nat Food. 2026 Jul 22;7(7):678–87. doi: 10.1038/s43016-026-01382-5 (PMC13391347; doi:10.1038/s43016-026-01382-5)
Supplement: Supplementary file 9 — Statistical Source Data. Country-level source data for Fig. 6. The workbook contains country-level relative production loss estimates for the map panel and the plotted top seven countries for the barplot panel. [file 43016_2026_1382_MOESM9_ESM.xlsx]

## Sheet: Fig6_MapPanelA
ISO3	NAME	total_production_tonnes	loss_production_tonnes	rel_loss_pct
ATG	Antigua and Barbuda
DZA	Algeria	5.56656e+06	1469.53	0.0263992
AZE	Azerbaijan	3.76172e+06	1328.88	0.0353263
ALB	Albania	963121	255.82	0.0265616
ARM	Armenia	566416	229.545	0.0405258
AGO	Angola	1.53137e+07	5111.42	0.033378
ASM	American Samoa
ARG	Argentina	1.43131e+08	28650	0.0200166
AUS	Australia	8.67198e+07	15947.7	0.0183899
BHR	Bahrain
BRB	Barbados
BMU	Bermuda
BHS	Bahamas
BGD	Bangladesh	5.95674e+07	26591.3	0.0446407
BLZ	Belize	1.264e+06	246.177	0.019476
BIH	Bosnia and Herzegovina
BOL	Bolivia	1.28397e+07	3589.5	0.0279563
MMR	Burma	4.93002e+07	11633.5	0.0235972
BEN	Benin	5.38225e+06	3703.17	0.0688034
SLB	Solomon Islands
BRA	Brazil	1.90385e+08	50513	0.0265321
BGR	Bulgaria	1.09317e+07	1920.94	0.0175722
BRN	Brunei Darussalam	3565.33
CAN	Canada	1.06943e+08	14868.4	0.0139031
KHM	Cambodia	1.63553e+07	2092.51	0.0127941
LKA	Sri Lanka	5.89594e+06	3452.14	0.0585512
COG	Congo	2.29866e+06	283.696	0.0123418
COD	Democratic Republic of the Congo	2.08998e+07	15047.6	0.071999
BDI	Burundi	1.56187e+06	4151.85	0.265826
CHN	China	8.84037e+08	489915	0.0554179
AFG	Afghanistan	7.59255e+06	6277	0.0826731
BTN	Bhutan	271068	180.532	0.0666004
CHL	Chile	3.28744e+06	1245.53	0.0378875
CYM	Cayman Islands
CMR	Cameroon	1.06529e+07	3001.6	0.0281765
TCD	Chad	2.11582e+06	1070.29	0.0505853
COM	Comoros
COL	Colombia	5.27747e+07	2213.65	0.00419453
CRI	Costa Rica	2.29845e+06	2169.49	0.0943893
CAF	Central African Republic	1.16162e+06	353.905	0.0304665
CUB	Cuba	1.94109e+07	5321.95	0.0274172
CPV	Cape Verde
COK	Cook Islands
CYP	Cyprus	70009.9
DNK	Denmark	1.78145e+07	685.807	0.00384971
DJI	Djibouti	15.7113
DMA	Dominica
DOM	Dominican Republic	7.26333e+06	1704.4	0.0234658
ECU	Ecuador	1.52835e+07	3042.98	0.0199102
EGY	Egypt	5.06771e+07	1328	0.00262052
IRL	Ireland	3.84269e+06	199.624	0.00519491
GNQ	Equatorial Guinea	99142.8
EST	Estonia	1.83897e+06	236.165	0.0128422
ERI	Eritrea	296256	102.496	0.034597
SLV	El Salvador	7.90609e+06	434.862	0.00550034
ETH	Ethiopia	1.5012e+07	5627.91	0.0374894
AUT	Austria	8.2105e+06	2135.44	0.0260086
CZE	Czech Republic	1.4497e+07	3033.68	0.0209263
GUF	French Guiana	39502.9
FIN	Finland	5.29384e+06
FJI	Fiji
FLK	Falkland Islands (Malvinas)
FSM	Micronesia, Federated States of
PYF	French Polynesia
FRA	France	1.18791e+08	10742.2	0.00904293
GMB	Gambia	87732.9	69.9999	0.0797875
GAB	Gabon	653762
GEO	Georgia	569881	721.313	0.126572
GHA	Ghana	1.95338e+07	2676.68	0.0137028
GRD	Grenada
GRL	Greenland
DEU	Germany	8.29561e+07	7468.17	0.00900256
GUM	Guam
GRC	Greece	5.45742e+06	1464.9	0.0268424
GTM	Guatemala	2.95211e+07	3581.75	0.0121328
GIN	Guinea	5.26734e+06	2846.77	0.0540458
GUY	Guyana	3.91509e+06	121.406	0.00310097
HTI	Haiti	2.52406e+06	1314.91	0.052095
HND	Honduras	1.03484e+07	756.817	0.0073134
HRV	Croatia
HUN	Hungary	2.24287e+07	4534.24	0.0202163
ISL	Iceland
IND	India	6.96092e+08	496884	0.071382
IRN	Iran (Islamic Republic of)	3.45483e+07	16898	0.0489113
ISR	Israel	169833	22.048	0.0129821
ITA	Italy	3.06617e+07	7051.31	0.0229971
CIV	Cote d'Ivoire	5.93587e+06	2454.62	0.0413522
IRQ	Iraq	5.15895e+06	2793.28	0.0541443
JPN	Japan	1.48032e+07	2646.78	0.0178798
JAM	Jamaica	1.79414e+06
JOR	Jordan	88518.8	116.431	0.131532
KEN	Kenya	4.75906e+06	1118.48	0.023502
KGZ	Kyrgyzstan	1.62791e+06	572.672	0.0351784
PRK	Korea, Democratic People's Republic of	7.30921e+06
KIR	Kiribati
KOR	Korea, Republic of	9.24738e+06	1239.88	0.0134079
KWT	Kuwait	19351.7	0	0
KAZ	Kazakhstan	3.20666e+07	25718.4	0.0802029
LAO	Lao People's Democratic Republic	5.46666e+06	1590.19	0.0290888
LBN	Lebanon	208109	76.2798	0.0366538
LVA	Latvia	3.39071e+06	802.534	0.0236687
BLR	Belarus	1.05077e+07	2127.62	0.0202482
LTU	Lithuania	6.78808e+06	764.038	0.0112556
LBR	Liberia	4348.78
SVK	Slovakia	5.14039e+06	1304.63	0.0253801
LIE	Liechtenstein
LBY	Libyan Arab Jamahiriya	304760	285.538	0.0936929
MDG	Madagascar	1.18897e+07	6431.91	0.0540966
MTQ	Martinique
MNG	Mongolia	665073	159.321	0.0239554
MSR	Montserrat
MKD	The former Yugoslav Republic of Macedonia
MLI	Mali	5.54456e+06	2264.99	0.0408507
MAR	Morocco	1.13106e+07	2659.52	0.0235134
MUS	Mauritius
MRT	Mauritania	273925	33.9915	0.0124091
MLT	Malta
OMN	Oman	22330.8
MDV	Maldives
MEX	Mexico	8.61171e+07	73913.7	0.0858293
MYS	Malaysia	1.03589e+08	3493.01	0.00337198
MOZ	Mozambique	1.26212e+07	10883.3	0.0862302
MWI	Malawi	159268	123.078	0.0772772
NCL	New Caledonia
NIU	Niue
NER	Niger	1.61966e+06	1707.37	0.105415
ABW	Aruba
AIA	Anguilla
BEL	Belgium	5.60958e+06	256.426	0.00457121
HKG	Hong Kong
MNP	Northern Mariana Islands
FRO	Faroe Islands
AND	Andorra
GIB	Gibraltar
IMN	Isle of Man
LUX	Luxembourg	13066.4	2.65296	0.0203037
MAC	Macau
MCO	Monaco
PSE	Palestine	140706
MNE	Montenegro
MYT	Mayotte
ALA	Åland Islands	44394.7
NFK	Norfolk Island
CCK	Cocos (Keeling) Islands
BVT	Bouvet Island
ATF	French Southern and Antarctic Lands
HMD	Heard Island and McDonald Islands
IOT	British Indian Ocean Territory
CXR	Christmas Island
UMI	United States Minor Outlying Islands
VUT	Vanuatu
NGA	Nigeria	9.21111e+07	41710.6	0.045283
NLD	Netherlands	3.22448e+06	135.742	0.00420973
NOR	Norway	1.89451e+06	616.109	0.0325208
NPL	Nepal	1.19826e+07	12602.9	0.105176
NRU	Nauru
SUR	Suriname	374269	0.838894	0.000224142
NIC	Nicaragua	7.37045e+06	266.785	0.00361965
NZL	New Zealand	1.34664e+06	144.357	0.0107198
PRY	Paraguay	2.1361e+07	4241.05	0.0198542
PER	Peru	7.02446e+06	2985.01	0.0424945
PAK	Pakistan	1.20147e+08	52560.1	0.0437466
POL	Poland	3.30492e+07	9964.49	0.0301505
PAN	Panama	2.92655e+06	484.285	0.016548
PRT	Portugal	1.50073e+06	1165.02	0.0776304
PNG	Papua New Guinea
GNB	Guinea-Bissau	257364	117.42	0.0456241
QAT	Qatar	2822.04
REU	Reunion
ROU	Romania	2.75355e+07	6834.28	0.0248199
MDA	Republic of Moldova	2.03312e+06	341.016	0.0167731
PHL	Philippines	5.72868e+07	13444	0.0234678
PRI	Puerto Rico	1369.87
RUS	Russia	1.41027e+08	37943.2	0.026905
RWA	Rwanda	3.4881e+06	1754.09	0.0502879
SAU	Saudi Arabia	2.12081e+06	105.204	0.00496056
KNA	Saint Kitts and Nevis
SYC	Seychelles
ZAF	South Africa	4.26373e+07	7205	0.0168984
LSO	Lesotho	92404.4	566.579	0.613151
BWA	Botswana	44537.5	245.946	0.552223
SEN	Senegal	2.68301e+06	586.402	0.0218561
SVN	Slovenia
SLE	Sierra Leone	5.01178e+06	462.035	0.00921898
SGP	Singapore
SOM	Somalia	654527
ESP	Spain	2.58521e+07	3439.35	0.0133039
LCA	Saint Lucia
SDN	Sudan	1.28219e+07	2962.69	0.0231065
SWE	Sweden	8.03125e+06	586.493	0.00730264
SYR	Syrian Arab Republic	5.89153e+06	5142.86	0.0872924
CHE	Switzerland	1.56161e+06	467.644	0.0299462
TTO	Trinidad and Tobago
THA	Thailand	1.86513e+08	36976.7	0.0198252
TJK	Tajikistan	1.62887e+06	556.695	0.0341767
TKL	Tokelau
TON	Tonga
TGO	Togo	941119	873.697	0.0928359
STP	Sao Tome and Principe
TUN	Tunisia	2.64342e+06	580.593	0.0219637
TUR	Turkey	4.7915e+07	18541.4	0.0386964
TUV	Tuvalu
TKM	Turkmenistan	2.69336e+06	2745.62	0.101941
TZA	United Republic of Tanzania	7.049e+06	3413.34	0.048423
UGA	Uganda	1.29227e+07	5011.72	0.0387824
GBR	United Kingdom	4.38361e+07	2130.95	0.00486118
UKR	Ukraine	5.97185e+07	4640.64	0.00777085
USA	United States	7.68497e+08	240374	0.0312785
BFA	Burkina Faso	4.19164e+06	2237.95	0.0533908
URY	Uruguay	8.03463e+06	3999.85	0.0497827
UZB	Uzbekistan	1.07604e+07	1884.77	0.0175158
VCT	Saint Vincent and the Grenadines
VEN	Venezuela	1.33628e+07	929.723	0.00695753
VGB	British Virgin Islands
VNM	Viet Nam	8.44447e+07	14195.3	0.0168102
VIR	United States Virgin Islands
NAM	Namibia	9973.78	0.962324	0.00964853
WLF	Wallis and Futuna Islands
WSM	Samoa
SWZ	Swaziland	6.15393e+06	2168.89	0.035244
YEM	Yemen	891567	503.26	0.0564467
ZMB	Zambia	3.72787e+06	591.539	0.015868
ZWE	Zimbabwe	5.22949e+06	1554.01	0.0297162
IDN	Indonesia	2.38224e+08	25236.7	0.0105937
GLP	Guadeloupe
ANT	Netherlands Antilles
ARE	United Arab Emirates	18518.2
TLS	Timor-Leste	34116	14.6478	0.0429354
PCN	Pitcairn Islands
PLW	Palau
MHL	Marshall Islands
SPM	Saint Pierre and Miquelon
SHN	Saint Helena
SMR	San Marino
TCA	Turks and Caicos Islands
ESH	Western Sahara	882.064
SRB	Serbia	2782.18
VAT	Holy See (Vatican City)	657.786
SJM	Svalbard
MAF	Saint Martin
BLM	Saint Barthelemy
GGY	Guernsey
JEY	Jersey
SGS	South Georgia South Sandwich Islands
TWN	Taiwan	1.62812e+06

## Sheet: Fig6_BarplotPanelB
ISO3	NAME	total_production_tonnes	loss_production_tonnes	rel_loss_pct
LSO	Lesotho	92404.4	566.579	0.613151
BWA	Botswana	44537.5	245.946	0.552223
BDI	Burundi	1.56187e+06	4151.85	0.265826
JOR	Jordan	88518.8	116.431	0.131532
GEO	Georgia	569881	721.313	0.126572
NER	Niger	1.61966e+06	1707.37	0.105415
NPL	Nepal	1.19826e+07	12602.9	0.105176
